# Supplementary material for: Comparison of 432 Pseudomonas strains through integration of genomic, functional, metabolic and expression data
Source: Sci Rep. 2016 Dec 6;6:38699. doi: 10.1038/srep38699 (PMC5138606; doi:10.1038/srep38699)
Supplement: Suplementary Data S6 [file srep38699-s1.zip]

Archive with 27 entries (22 files):
- Matlab/
- Matlab/allModels_allMedia_singleGene.m
- __MACOSX/
- __MACOSX/Matlab/
- __MACOSX/Matlab/._allModels_allMedia_singleGene.m
- __MACOSX/._Matlab
- Models/
- Models/.DS_Store
- __MACOSX/Models/
- __MACOSX/Models/._.DS_Store
- Models/iJN746.xml
- __MACOSX/Models/._iJN746.xml
- Models/iJP815.xml
- __MACOSX/Models/._iJP815.xml
- Models/iJP962.xml
- __MACOSX/Models/._iJP962.xml
- Models/iMO1056.xml
- __MACOSX/Models/._iMO1056.xml
- Models/iMO1086.xml
- __MACOSX/Models/._iMO1086.xml
- Models/iSB1139.xml
- __MACOSX/Models/._iSB1139.xml
- Models/iSB1139_COBRA.xml
- __MACOSX/Models/._iSB1139_COBRA.xml
- Models/Standardize_iSB1139.m
- __MACOSX/Models/._Standardize_iSB1139.m
- __MACOSX/._Models
