# Supplementary material for: Comparison of 432 Pseudomonas strains through integration of genomic, functional, metabolic and expression data
Source: Sci Rep. 2016 Dec 6;6:38699. doi: 10.1038/srep38699 (PMC5138606; doi:10.1038/srep38699)
Supplement: Suplementary Data S6 [file srep38699-s1.zip › Matlab/allModels_allMedia_singleGene.m]

function allModels_allMedia_singleGene(modelID,aerobic,outputFile)
%% Check input
%Check selected model
if ~ismember(modelID,{'iMO1086','iMO1056','iJP815','iJP962','iJN746','iSB1139_COBRA'})
    fprintf('the modelID %s is not recoqnised',modelID)
    return
end

if nargin<2
    aerobic = True;
end

if nargin<3
    if aerobic
        outputFile = ['../Results/Matlab/' modelID '_aerobic_allMedia_singleGene.tsv'];
    else
        outputFile = ['../Results/Matlab/' modelID '_anaerobic_allMedia_singleGene.tsv'];
    end
end


%% Initialize solver
try
    changeCobraSolver('gurobi5');
catch
    fprintf('Could not set gurobi5 as COBRA solver. This means that either the COBRA toolbox is not available or that the gurobi5 solver is not available. gurobi5 can be replaced by glpk.')
    return
end

%% Read model
try
    model = readCbModel(['../Models/' modelID '.xml']);
catch
    fprintf('The model file %s was not found or could not be read. Please check the path %s and make sure that both the COBRA and libSBML toolboxes are working.',['../Models/' modelID '.xml'])
end

%% Make model modifications (if required) and set metabolite identifiers
switch modelID
    case 'iMO1086'
        %Standardize metabolite naming in model
        model.mets = regexprep(model.mets,{'(EC[0-9]*)','^(C[0-9]*)'},{'$1[e]','$1[c]'});
        %Model-specific default metabolite IDs
        C_def = 'D-Glucose[e]';
        N_def = 'NH4+[e]';
        S_def = 'Sulfate[e]';
        P_def = 'Orthophosphate[e]';
        %Model-specific M9 composition
        M9 = {'D-Glucose[e]','Sodium[e]','Sulfate[e]','Potassium[e]','Orthophosphate[e]','Magnesium[e]','NH4+[e]','H+[e]','H2O[e]','Iron[e]'};
        %Model-specific Oxygen metabolite name
        O_met = 'Oxygen[e]';
    case 'iMO1056'
        %Remove boundary metabolites (these should not be in the loaded
        %model!)
        model = removeMetabolites(model,model.mets(~cellfun(@isempty,regexp(model.mets,'_boundary$'))));
        %Set the biomass reaction
        model.c(ismember(model.rxns,'PA_Biomass6_DM'))=1;
        %Model-specific default metabolite IDs
        C_def = 'D-Glucose';
        N_def = 'Ammonium';
        S_def = 'Sulfate';
        P_def = 'Phosphate';
        %Model-specific M9 composition
        M9 = {'D-Glucose','Cadmium','CO2','Co2+','Cu2+','Fe2+','Fe3+','H+','H2O','K+','Mg','Mn2+','Sodium','Ammonium','Sulfate','Phosphate','Zinc'};
        %Model-specific Oxygen metabolite name
        O_met = 'O2';
    case 'iJP815'
        %Standardize metabolite naming in model
        model.mets = regexprep(model.mets,{'(EC[0-9]*)','^(C[0-9]*)'},{'$1[e]','$1[c]'});
        %Model-specific default metabolite IDs
        C_def = 'D-Glucose[e]';
        N_def = 'NH4+[e]';
        S_def = 'Sulfate[e]';
        P_def = 'Orthophosphate[e]';
        %Model-specific M9 composition
        M9 = {'D-Glucose[e]','Sodium[e]','Sulfate[e]','Potassium[e]','Orthophosphate[e]','NH4+[e]','H+[e]','H2O[e]'};
        %Model-specific Oxygen metabolite name
        O_met = 'Oxygen[e]';
    case 'iJP962'
        %Standardize metabolite naming in model
        model.mets = regexprep(model.mets,{'(EC[0-9]*)','^(C[0-9]*)'},{'$1[e]','$1[c]'});
        %Model-specific default metabolite IDs
        C_def = 'D-Glucose';
        N_def = 'NH4+';
        S_def = 'Sulfate';
        P_def = 'Orthophosphate';
        %Model-specific M9 composition
        M9 = {'D-Glucose','Sodium','Sulfate','Potassium','Orthophosphate','Magnesium','NH4+','H+','H2O','Iron'};
        %Model-specific Oxygen metabolite name
        O_met = 'Oxygen';
    case 'iJN746'
        %Standardize metabolite naming in model
        model.mets = regexprep(model.mets,{'(EC[0-9]*)','^(C[0-9]*)'},{'$1[e]','$1[c]'});
        %Model-specific default metabolite IDs
        C_def = 'D-Glucose';
        N_def = 'Ammonium';
        S_def = 'Sulfate';
        P_def = 'Phosphate';
        %Model-specific M9 composition
        M9 = {'D-Glucose','Sodium','Sulfate','Phosphate','Ammonium','H+','H2O','Fe2+','Co2+','Bicarbonate','CO2','DNA','DNA 5-methylcytosine'}; %DNA has to be provided to simulate growth..
        %Model-specific Oxygen metabolite name
        O_met = 'O2';
    case 'iSB1139_COBRA'
        %Ensure that all exchange reactions are defined in the same
        %direction
        er = findER(model);
        posStoichSum = sum(model.S,1)>0;
        flipER = er & posStoichSum;
        model.S(:,flipER) = -1*model.S(:,flipER);
        [model.lb(flipER),model.ub(flipER)] = deal(-1*model.ub(flipER),-1*model.lb(flipER));
        model.ub(er) = 1000;
        %Standardize metabolite naming in model
        model.mets = regexprep(model.mets,{'(EC[0-9]*)','^(C[0-9]*)'},{'$1[e]','$1[c]'});
        %Model-specific default metabolite IDs
        C_def = 'beta-D-glucose';
        N_def = 'ammonia';
        S_def = 'sulfate';
        P_def = 'phosphate';
        %Model-specific M9 composition
        M9 = {'beta-D-glucose','Ca2+','chloride','Co2+','Fe2+','H+','H2O','Mg2+','Mn2+','Mo2+','Zn2+','ammonia','sulfate','phosphate'};
        %Model-specific Oxygen metabolite name
        O_met = 'O2';
    otherwise
        fprintf('The modelID is not recognised. Please check spelling')
        return
end

%% Set medium definition
model = setMedium(model,M9);
%Set oxygen uptake
if aerobic
    model = adjustMedium(model,{O_met},-20);
end

%% Find all possible Carbon/Nitrogen/Sulfor and Phosphor sources
%All extracellular metabolites are candidates for all sources (chemical sum
%formulae missing in multiple models)
Pos_sources = model.metNames(~cellfun(@isempty,regexp(model.mets,'\[e\]$'))); %no need to test M9 medium components double

% Carbon
C_idx = false(size(Pos_sources));
for i=1:numel(C_idx)
    tmpmodel = adjustMedium(model,{C_def,Pos_sources{i}},[0 -1000]);
    sol = optimizeCbModel(tmpmodel);
    if sol.f > 10^-6
        C_idx(i) = true;
    end
end
C_sources = Pos_sources(C_idx);

% Nitrogen
N_idx = false(size(Pos_sources));
for i=1:numel(N_idx)
    tmpmodel = adjustMedium(model,{N_def,Pos_sources{i}},[0 -1000]);
    sol = optimizeCbModel(tmpmodel);
    if sol.f > 10^-6
        N_idx(i) = true;
    end
end
N_sources = Pos_sources(N_idx);

% Sulfur
S_idx = false(size(Pos_sources));
for i=1:numel(S_idx)
    tmpmodel = adjustMedium(model,{S_def,Pos_sources{i}},[0 -1000]);
    sol = optimizeCbModel(tmpmodel);
    if sol.f > 10^-6
        sol.f
        S_idx(i) = true;
    end
end
S_sources = Pos_sources(S_idx);

% Phopshor
P_idx = false(size(Pos_sources));
for i=1:numel(P_idx)
    tmpmodel = adjustMedium(model,{P_def,Pos_sources{i}},[0 -1000]);
    sol = optimizeCbModel(tmpmodel);
    if sol.f > 10^-6
        P_idx(i) = true;
    end
end
P_sources = Pos_sources(P_idx);

%Combine possible medium components
Sources = allcombs(C_sources,N_sources,S_sources,P_sources);

%% Perform single gene essentiality for different media
%Set in silico media without sulfur, phosphor, carbon and nitrogen sources
M9_min = setdiff(M9,{C_def,N_def,P_def,S_def});
model = setMedium(model,M9_min);
%Set oxygen uptake
if aerobic
    model = adjustMedium(model,{O_met},-20);
end

%Set file to write to
FID = fopen(outputFile,'w+');

%Write to file
fprintf(FID,'ID\tGenes\tCarbon\tNitrogen\tPhosphor\tSulfur\tGrowthFraction\tEssential\n');

for i=1:size(Sources,1)
    while true
        C_Source = Sources{i,1};
        N_Source = Sources{i,2};
        S_Source = Sources{i,3};
        P_Source = Sources{i,4};
        
        disp('Performing single gene essentiality analysis on media:')
        disp(['C: ' C_Source])
        disp(['N: ' N_Source])
        disp(['S: ' S_Source])
        disp(['P: ' P_Source])
        
        %Adjust media
        tmpmodel = adjustMedium(model,{C_Source,N_Source,S_Source,P_Source},[-10 -1000 -1000 -1000]); %Carbon-source is growth-limiting
        
        %Check for WT growth
        sol = optimizeCbModel(tmpmodel);
        if sol.f>10^-6
            break
        else
            disp('Media not suitable for WT growth, selecting different medium')
        end
    end
    
    %Perform double gene deletion analysis
    [~,grKO,grWT] = singleGeneDeletion(tmpmodel);
    grKO(isnan(grKO)) = 0;
    grRat = grKO/grWT;
    
    for j=1:numel(model.genes)
        fprintf(FID,'%s\t%s\t%s\t%s\t%s\t%s\t%1.4f\t%d\n',modelID,tmpmodel.genes{j},C_Source,N_Source,P_Source,S_Source,grRat(j),grKO(j)<=10^-6);
    end
end

fclose(FID);

end

%% Other functions
function model = setMedium(model,metabolites)

%Find exchange reactions
er = findER(model);

%Clear medium
model.lb(er) = 0;

%Check input
assert(all(ismember(metabolites,model.metNames)))

for i=1:numel(metabolites)
    met = metabolites(i);
    %Find metabolite indices
    metIdx = ~cellfun(@isempty,regexp(model.mets,'\[e\]$')) & ismember(model.metNames,met);
    
    if ~any(metIdx)
        disp(['No extracellular version found for ' met '. Intracellular version added instead.'])
        metIdx = ~cellfun(@isempty,regexp(model.mets,'\[c\]$')) & ismember(model.metNames,met);
        if ~any(metIdx)
            disp('No intracellular version found either. Metabolite not added to medium.')
        end
    end
    
    %Find exchange reactions corresponding to metIdx
    er_med = intersect(model.rxns(er),findRxnsFromMets(model,model.mets(metIdx)));
    
    %Set lower bound
    model.lb(ismember(model.rxns,er_med)) = -1000;
end

end
function model = adjustMedium(model,metabolites,lb)

%Find exchange reactions
er = findER(model);

if ~iscell(metabolites)
    metabolites = {metabolites};
end

%Check input
assert(all(ismember(metabolites,model.metNames)))

for i=1:numel(metabolites)
    met = metabolites(i);
    
    %Find metabolite index
    metIdx = ~cellfun(@isempty,regexp(model.mets,'\[e\]$')) & ismember(model.metNames,met);
    
    %Find exchange reactions corresponding to metIdx
    er_med = intersect(model.rxns(er),findRxnsFromMets(model,model.mets(metIdx)));
    
    %Set lower bound
    model.lb(ismember(model.rxns,er_med)) = lb(i);
end

end
function combMat = allcombs(varargin)
  sizeVec = cellfun('prodofsize', varargin);
  indices = fliplr(arrayfun(@(n) {1:n}, sizeVec));
  [indices{:}] = ndgrid(indices{:});
  combMat = cellfun(@(c,i) {reshape(c(i(:)), [], 1)}, ...
                    varargin, fliplr(indices));
  combMat = [combMat{:}];
end
