# Supplementary material for: Comparison of 432 Pseudomonas strains through integration of genomic, functional, metabolic and expression data
Source: Sci Rep. 2016 Dec 6;6:38699. doi: 10.1038/srep38699 (PMC5138606; doi:10.1038/srep38699)
Supplement: Suplementary Data S6 [file srep38699-s1.zip › Models/iSB1139.xml]

<?xml version="1.0" encoding="UTF-8" ?><sbml xmlns="http://www.sbml.org/sbml/level2/version3" level="2" version="3"><model metaid="metaid_iSB1139" id="iSB1139" name="P. fluorescens SBW25 genome-scale model"><annotation><rdf:RDF xmlns:rdf="http://www.w3.org/1999/02/22-rdf-syntax-ns#" xmlns:dc="http://purl.org/dc/elements/1.1/" xmlns:dcterms="http://purl.org/dc/terms/" xmlns:vCard="http://www.w3.org/2001/vcard-rdf/3.0#" xmlns:bqbiol="http://biomodels.net/biology-qualifiers/" xmlns:bqmodel="http://biomodels.net/model-qualifiers/"><rdf:Description rdf:about="#metaid_iSB1139"></rdf:Description></rdf:RDF></annotation>
<listOfUnitDefinitions><unitDefinition id="mmol_per_gDW_per_hr"><listOfUnits><unit kind="mole" scale="-3"/><unit kind="second" multiplier="0.00027778" exponent="-1"/></listOfUnits></unitDefinition></listOfUnitDefinitions>
<listOfCompartments><compartment metaid="metaid_C_1" id="C_1" name="Cytoplasm" outside="C_2" spatialDimensions="3" sboTerm="SBO:0000290"><annotation><rdf:RDF xmlns:rdf="http://www.w3.org/1999/02/22-rdf-syntax-ns#" xmlns:dc="http://purl.org/dc/elements/1.1/" xmlns:dcterms="http://purl.org/dc/terms/" xmlns:vCard="http://www.w3.org/2001/vcard-rdf/3.0#" xmlns:bqbiol="http://biomodels.net/biology-qualifiers/" xmlns:bqmodel="http://biomodels.net/model-qualifiers/"><rdf:Description rdf:about="#metaid_C_1"><bqbiol:is><rdf:Bag><rdf:li rdf:resource="urn:miriam:obo.go:GO:0005737"/></rdf:Bag></bqbiol:is></rdf:Description></rdf:RDF></annotation></compartment><compartment metaid="metaid_C_2" id="C_2" name="Extracellular" outside="C_3" spatialDimensions="3" sboTerm="SBO:0000290"><annotation><rdf:RDF xmlns:rdf="http://www.w3.org/1999/02/22-rdf-syntax-ns#" xmlns:dc="http://purl.org/dc/elements/1.1/" xmlns:dcterms="http://purl.org/dc/terms/" xmlns:vCard="http://www.w3.org/2001/vcard-rdf/3.0#" xmlns:bqbiol="http://biomodels.net/biology-qualifiers/" xmlns:bqmodel="http://biomodels.net/model-qualifiers/"><rdf:Description rdf:about="#metaid_C_2"><bqbiol:is><rdf:Bag><rdf:li rdf:resource="urn:miriam:obo.go:GO:0005576"/></rdf:Bag></bqbiol:is></rdf:Description></rdf:RDF></annotation></compartment><compartment metaid="metaid_C_3" id="C_3" name="External" spatialDimensions="3" sboTerm="SBO:0000290"></compartment></listOfCompartments>
<listOfSpecies><species metaid="metaid_M_r736" id="M_r736" name="(2S)-2-amino-3-oxo-4-phosphonooxybutanoate" compartment="C_1" boundaryCondition="false" sboTerm="SBO:0000299"></species>
<species metaid="metaid_M_r803" id="M_r803" name="(E)-3-(methoxycarbonyl)pent-2-enedioate" compartment="C_1" boundaryCondition="false" sboTerm="SBO:0000299"></species>
<species metaid="metaid_M_r814" id="M_r814" name="(E)-4-hydroxy-3-methylbut 2-en-1-yl diphosphate" compartment="C_1" boundaryCondition="false" sboTerm="SBO:0000299"></species>
<species metaid="metaid_M_r825" id="M_r825" name="(KDO)-lipid IVA" compartment="C_1" boundaryCondition="false" sboTerm="SBO:0000299"></species>
<species metaid="metaid_M_r836" id="M_r836" name="(R)-1-amino-2-propanol O-2-phosphate" compartment="C_1" boundaryCondition="false" sboTerm="SBO:0000299"></species>
<species metaid="metaid_M_r858" id="M_r858" name="(R)-2-hydroxyglutarate" compartment="C_1" boundaryCondition="false" sboTerm="SBO:0000299"></species>
<species metaid="metaid_M_r870" id="M_r870" name="(R)-2-hydroxyglutaryl-CoA" compartment="C_1" boundaryCondition="false" sboTerm="SBO:0000299"></species>
<species metaid="metaid_M_r892" id="M_r892" name="(R)-4-Hydroxymandelate" compartment="C_1" boundaryCondition="false" sboTerm="SBO:0000299"></species>
<species metaid="metaid_M_r914" id="M_r914" name="(R)-mandelate" compartment="C_1" boundaryCondition="false" sboTerm="SBO:0000299"></species>
<species metaid="metaid_M_r925" id="M_r925" name="(S)-3-Amino-2-methylpropanoate" compartment="C_1" boundaryCondition="false" sboTerm="SBO:0000299"></species>
<species metaid="metaid_M_r936" id="M_r936" name="(S)-3-hydroxybutanoyl-CoA" compartment="C_1" boundaryCondition="false" sboTerm="SBO:0000299"></species>
<species metaid="metaid_M_r947" id="M_r947" name="(S)-4-Hydroxymandelate" compartment="C_1" boundaryCondition="false" sboTerm="SBO:0000299"></species>
<species metaid="metaid_M_r969" id="M_r969" name="(S)-mandelate" compartment="C_1" boundaryCondition="false" sboTerm="SBO:0000299"></species>
<species metaid="metaid_M_r981" id="M_r981" name="(S)-ureidoglycolate" compartment="C_1" boundaryCondition="false" sboTerm="SBO:0000299"></species>
<species metaid="metaid_M_r1003" id="M_r1003" name="1-(o-carboxyphenylamino)-1'-deoxyribulose-5'-phosphate" compartment="C_1" boundaryCondition="false" sboTerm="SBO:0000299"></species>
<species metaid="metaid_M_r1025" id="M_r1025" name="1,2-dihydroxycyclohexa-3,5-diene-1-carboxylate" compartment="C_1" boundaryCondition="false" sboTerm="SBO:0000299"></species>
<species metaid="metaid_M_r1036" id="M_r1036" name="1,3-diphosphateglycerate" compartment="C_1" boundaryCondition="false" sboTerm="SBO:0000299"></species>
<species metaid="metaid_M_r1047" id="M_r1047" name="1,6-kestotetraose" compartment="C_1" boundaryCondition="false" sboTerm="SBO:0000299"></species>
<species metaid="metaid_M_r1080" id="M_r1080" name="1-amino-propan-2-one-3-phosphate" compartment="C_1" boundaryCondition="false" sboTerm="SBO:0000299"></species>
<species metaid="metaid_M_r1092" id="M_r1092" name="1-carboxyvinyl carboxyphosphonate" compartment="C_1" boundaryCondition="false" sboTerm="SBO:0000299"></species>
<species metaid="metaid_M_r290" id="M_r290" name="1-dodecanoyl-sn-glycerol 3-phosphate" compartment="C_1" boundaryCondition="false" sboTerm="SBO:0000299"></species>
<species metaid="metaid_M_r1114" id="M_r1114" name="1-deoxy-D-xylulose 5-phosphate" compartment="C_1" boundaryCondition="false" sboTerm="SBO:0000299"></species>
<species metaid="metaid_M_r335" id="M_r335" name="1-hexadec-9-enoyl-sn-glycerol 3-phosphate" compartment="C_1" boundaryCondition="false" sboTerm="SBO:0000299"></species>
<species metaid="metaid_M_r312" id="M_r312" name="1-hexadecanoyl-sn-glycerol 3-phosphate" compartment="C_1" boundaryCondition="false" sboTerm="SBO:0000299"></species>
<species metaid="metaid_M_r1125" id="M_r1125" name="1-hydroxy-2-methyl-2-(E)-butenyl 4-diphosphate" compartment="C_1" boundaryCondition="false" sboTerm="SBO:0000299"></species>
<species metaid="metaid_M_r1136" id="M_r1136" name="1-kestotriose" compartment="C_1" boundaryCondition="false" sboTerm="SBO:0000299"></species>
<species metaid="metaid_M_r1158" id="M_r1158" name="1-octanal" compartment="C_1" boundaryCondition="false" sboTerm="SBO:0000299"></species>
<species metaid="metaid_M_r353" id="M_r353" name="1-octadec-11-enoyl-sn-glycerol 3-phosphate" compartment="C_1" boundaryCondition="false" sboTerm="SBO:0000299"></species>
<species metaid="metaid_M_r351" id="M_r351" name="1-octadecanoyl-sn-glycerol 3-phosphate" compartment="C_1" boundaryCondition="false" sboTerm="SBO:0000299"></species>
<species metaid="metaid_M_r1180" id="M_r1180" name="2'-(5''-triphosphoribosyl)-3'-dephospho-CoA" compartment="C_1" boundaryCondition="false" sboTerm="SBO:0000299"></species>
<species metaid="metaid_M_r1191" id="M_r1191" name="2,3-bis(3-hydroxymyristoyl)-beta-D-glucosaminyl 1-phosphate" compartment="C_1" boundaryCondition="false" sboTerm="SBO:0000299"></species>
<species metaid="metaid_M_r1203" id="M_r1203" name="2,3-dihydro-2,3-dihydroxybenzoate" compartment="C_1" boundaryCondition="false" sboTerm="SBO:0000299"></species>
<species metaid="metaid_M_r1214" id="M_r1214" name="2,3-dihydroxy-3-methylvalerate" compartment="C_1" boundaryCondition="false" sboTerm="SBO:0000299"></species>
<species metaid="metaid_M_r1236" id="M_r1236" name="2,3-dihydroxy-isovalerate" compartment="C_1" boundaryCondition="false" sboTerm="SBO:0000299"></species>
<species metaid="metaid_M_r1258" id="M_r1258" name="2,5-diamino-6-(ribosylamino)-4-(3H)-pyrimidinone 5'-phosphate" compartment="C_1" boundaryCondition="false" sboTerm="SBO:0000299"></species>
<species metaid="metaid_M_r1269" id="M_r1269" name="2,5-didehydro-D-gluconate" compartment="C_1" boundaryCondition="false" sboTerm="SBO:0000299"></species>
<species metaid="metaid_M_r1280" id="M_r1280" name="2,5-dihydro-5-oxofuran-2-acetate" compartment="C_1" boundaryCondition="false" sboTerm="SBO:0000299"></species>
<species metaid="metaid_M_r1314" id="M_r1314" name="2,5-dioxopentanoate" compartment="C_1" boundaryCondition="false" sboTerm="SBO:0000299"></species>
<species metaid="metaid_M_r1325" id="M_r1325" name="2-aceto-2-hydroxy-butyrate" compartment="C_1" boundaryCondition="false" sboTerm="SBO:0000299"></species>
<species metaid="metaid_M_r1336" id="M_r1336" name="2-acetolactate" compartment="C_1" boundaryCondition="false" sboTerm="SBO:0000299"></species>
<species metaid="metaid_M_r1347" id="M_r1347" name="2-amino-4-hydroxy-6-hydroxymethyl-7,8-dihydropteridine diphosphate" compartment="C_1" boundaryCondition="false" sboTerm="SBO:0000299"></species>
<species metaid="metaid_M_r1357" id="M_r1357" name="2-carboxy-5-oxo-2,5-dihydrofuran-2-acetate" compartment="C_1" boundaryCondition="false" sboTerm="SBO:0000299"></species>
<species metaid="metaid_M_r1379" id="M_r1379" name="2-cis,6-trans,10-trans-geranylgeranyl diphosphate" compartment="C_1" boundaryCondition="false" sboTerm="SBO:0000299"></species>
<species metaid="metaid_M_r1390" id="M_r1390" name="2-C-methyl-D-erythritol-2,4-cyclodiphosphate" compartment="C_1" boundaryCondition="false" sboTerm="SBO:0000299"></species>
<species metaid="metaid_M_r1401" id="M_r1401" name="2-C-methyl-D-erythritol-4-phosphate" compartment="C_1" boundaryCondition="false" sboTerm="SBO:0000299"></species>
<species metaid="metaid_M_r1412" id="M_r1412" name="2-dehydro-3-deoxy-D-galactonate" compartment="C_1" boundaryCondition="false" sboTerm="SBO:0000299"></species>
<species metaid="metaid_M_r1424" id="M_r1424" name="2-dehydro-3-deoxy-D-galactonate-6-phosphate" compartment="C_1" boundaryCondition="false" sboTerm="SBO:0000299"></species>
<species metaid="metaid_M_r1435" id="M_r1435" name="2-dehydro-3-deoxy-D-gluconate" compartment="C_1" boundaryCondition="false" sboTerm="SBO:0000299"></species>
<species metaid="metaid_M_r88" id="M_r88" name="2-dehydro-D-gluconate" compartment="C_3" boundaryCondition="true" sboTerm="SBO:0000299"></species>
<species metaid="metaid_M_r195" id="M_r195" name="2-dehydro-D-gluconate" compartment="C_3" boundaryCondition="true" sboTerm="SBO:0000299"></species>
<species metaid="metaid_M_r277" id="M_r277" name="2-dehydro-D-gluconate" compartment="C_2" boundaryCondition="false" sboTerm="SBO:0000299"></species>
<species metaid="metaid_M_r1446" id="M_r1446" name="2-dehydro-D-gluconate" compartment="C_1" boundaryCondition="false" sboTerm="SBO:0000299"></species>
<species metaid="metaid_M_r1457" id="M_r1457" name="2-dehydropantoate" compartment="C_1" boundaryCondition="false" sboTerm="SBO:0000299"></species>
<species metaid="metaid_M_r1468" id="M_r1468" name="2-hydroxy-3-oxosuccinate" compartment="C_1" boundaryCondition="false" sboTerm="SBO:0000299"></species>
<species metaid="metaid_M_r1479" id="M_r1479" name="2-hydroxy-5-carboxymethylmuconate semialdehyde" compartment="C_1" boundaryCondition="false" sboTerm="SBO:0000299"></species>
<species metaid="metaid_M_r319" id="M_r319" name="2-hydroxyethanesulfonate" compartment="C_1" boundaryCondition="false" sboTerm="SBO:0000299"></species>
<species metaid="metaid_M_r320" id="M_r320" name="2-hydroxyethanesulfonate" compartment="C_2" boundaryCondition="false" sboTerm="SBO:0000299"></species>
<species metaid="metaid_M_r321" id="M_r321" name="2-hydroxyethanesulfonate" compartment="C_3" boundaryCondition="true" sboTerm="SBO:0000299"></species>
<species metaid="metaid_M_r1490" id="M_r1490" name="2-hydroxyhepta-2,4-dienedioate" compartment="C_1" boundaryCondition="false" sboTerm="SBO:0000299"></species>
<species metaid="metaid_M_r1501" id="M_r1501" name="2-isopropyl-3-oxosuccinate" compartment="C_1" boundaryCondition="false" sboTerm="SBO:0000299"></species>
<species metaid="metaid_M_r1512" id="M_r1512" name="2-isopropylmalate" compartment="C_1" boundaryCondition="false" sboTerm="SBO:0000299"></species>
<species metaid="metaid_M_r1523" id="M_r1523" name="2-keto-3-deoxy-6-phospho-gluconate" compartment="C_1" boundaryCondition="false" sboTerm="SBO:0000299"></species>
<species metaid="metaid_M_r414" id="M_r414" name="2-keto-3-methyl-valerate" compartment="C_1" boundaryCondition="false" sboTerm="SBO:0000299"></species>
<species metaid="metaid_M_r425" id="M_r425" name="2-ketoisocaproate" compartment="C_1" boundaryCondition="false" sboTerm="SBO:0000299"></species>
<species metaid="metaid_M_r436" id="M_r436" name="2-keto-isovalerate" compartment="C_1" boundaryCondition="false" sboTerm="SBO:0000299"></species>
<species metaid="metaid_M_r447" id="M_r447" name="2-keto-myo-inositol" compartment="C_1" boundaryCondition="false" sboTerm="SBO:0000299"></species>
<species metaid="metaid_M_r458" id="M_r458" name="2-maleylacetate" compartment="C_1" boundaryCondition="false" sboTerm="SBO:0000299"></species>
<species metaid="metaid_M_r469" id="M_r469" name="2-methyl-3-hydroxybutyryl-CoA" compartment="C_1" boundaryCondition="false" sboTerm="SBO:0000299"></species>
<species metaid="metaid_M_r480" id="M_r480" name="2-methylacetoacetyl-CoA" compartment="C_1" boundaryCondition="false" sboTerm="SBO:0000299"></species>
<species metaid="metaid_M_r490" id="M_r490" name="2-methylbutanal" compartment="C_1" boundaryCondition="false" sboTerm="SBO:0000299"></species>
<species metaid="metaid_M_r501" id="M_r501" name="2-methylbutanol" compartment="C_1" boundaryCondition="false" sboTerm="SBO:0000299"></species>
<species metaid="metaid_M_r522" id="M_r522" name="2-methyl-cis-aconitate" compartment="C_1" boundaryCondition="false" sboTerm="SBO:0000299"></species>
<species metaid="metaid_M_r532" id="M_r532" name="2-methylcitrate" compartment="C_1" boundaryCondition="false" sboTerm="SBO:0000299"></species>
<species metaid="metaid_M_r552" id="M_r552" name="2-nitropropane" compartment="C_1" boundaryCondition="false" sboTerm="SBO:0000299"></species>
<species metaid="metaid_M_r553" id="M_r553" name="2-nonaprenyl-3-methyl-6-methoxy-1,4-benzoquinol" compartment="C_1" boundaryCondition="false" sboTerm="SBO:0000299"></species>
<species metaid="metaid_M_r558" id="M_r558" name="2-octaprenyl-3-methyl-6-methoxy-1,4-benzoquinone" compartment="C_1" boundaryCondition="false" sboTerm="SBO:0000299"></species>
<species metaid="metaid_M_r560" id="M_r560" name="2-octaprenyl-6-hydroxyphenol" compartment="C_1" boundaryCondition="false" sboTerm="SBO:0000299"></species>
<species metaid="metaid_M_r561" id="M_r561" name="2-octaprenyl-6-methoxy-1,4-benzoquinone" compartment="C_1" boundaryCondition="false" sboTerm="SBO:0000299"></species>
<species metaid="metaid_M_r562" id="M_r562" name="2-octaprenyl-6-methoxyphenol" compartment="C_1" boundaryCondition="false" sboTerm="SBO:0000299"></species>
<species metaid="metaid_M_r563" id="M_r563" name="2-octaprenylphenol" compartment="C_1" boundaryCondition="false" sboTerm="SBO:0000299"></species>
<species metaid="metaid_M_r567" id="M_r567" name="2-oxo-3-hydroxy-4-phosphobutanoate" compartment="C_1" boundaryCondition="false" sboTerm="SBO:0000299"></species>
<species metaid="metaid_M_r54" id="M_r54" name="2-oxoarginine" compartment="C_1" boundaryCondition="false" sboTerm="SBO:0000299"></species>
<species metaid="metaid_M_r568" id="M_r568" name="2-oxobutanoate" compartment="C_1" boundaryCondition="false" sboTerm="SBO:0000299"></species>
<species metaid="metaid_M_r569" id="M_r569" name="2-oxo-hept-3-ene-1,7-dioate" compartment="C_1" boundaryCondition="false" sboTerm="SBO:0000299"></species>
<species metaid="metaid_M_r571" id="M_r571" name="2-oxohept-3-enedioate" compartment="C_1" boundaryCondition="false" sboTerm="SBO:0000299"></species>
<species metaid="metaid_M_r572" id="M_r572" name="2-oxopent-4-enoate" compartment="C_1" boundaryCondition="false" sboTerm="SBO:0000299"></species>
<species metaid="metaid_M_r573" id="M_r573" name="2-phenylethanol" compartment="C_1" boundaryCondition="false" sboTerm="SBO:0000299"></species>
<species metaid="metaid_M_r574" id="M_r574" name="2-phospho-4-(cytidine 5'-diphospho)-2-C-methyl-D-erythritol" compartment="C_1" boundaryCondition="false" sboTerm="SBO:0000299"></species>
<species metaid="metaid_M_r575" id="M_r575" name="2-phosphoglycerate" compartment="C_1" boundaryCondition="false" sboTerm="SBO:0000299"></species>
<species metaid="metaid_M_r576" id="M_r576" name="2-phosphoglycolate" compartment="C_1" boundaryCondition="false" sboTerm="SBO:0000299"></species>
<species metaid="metaid_M_r577" id="M_r577" name="2-pyrone-4,6-dicarboxylate" compartment="C_1" boundaryCondition="false" sboTerm="SBO:0000299"></species>
<species metaid="metaid_M_r578" id="M_r578" name="3-(4-methylpent-3-en-1-yl)-pent-2-enedioyl-CoA" compartment="C_1" boundaryCondition="false" sboTerm="SBO:0000299"></species>
<species metaid="metaid_M_r579" id="M_r579" name="3,4-dihydroxy-2-butanone-4-P" compartment="C_1" boundaryCondition="false" sboTerm="SBO:0000299"></species>
<species metaid="metaid_M_r580" id="M_r580" name="3,4-dihydroxyphenylacetaldehyde" compartment="C_1" boundaryCondition="false" sboTerm="SBO:0000299"></species>
<species metaid="metaid_M_r582" id="M_r582" name="3,4-dihydroxyphenylacetate" compartment="C_1" boundaryCondition="false" sboTerm="SBO:0000299"></species>
<species metaid="metaid_M_r585" id="M_r585" name="3-carboxy-cis,cis-muconate" compartment="C_1" boundaryCondition="false" sboTerm="SBO:0000299"></species>
<species metaid="metaid_M_r586" id="M_r586" name="3-cyanopyridine" compartment="C_1" boundaryCondition="false" sboTerm="SBO:0000299"></species>
<species metaid="metaid_M_r587" id="M_r587" name="3-dehydroquinate" compartment="C_1" boundaryCondition="false" sboTerm="SBO:0000299"></species>
<species metaid="metaid_M_r588" id="M_r588" name="3-dehydro-shikimate" compartment="C_1" boundaryCondition="false" sboTerm="SBO:0000299"></species>
<species metaid="metaid_M_r589" id="M_r589" name="3-demethylubiquinone-8" compartment="C_1" boundaryCondition="false" sboTerm="SBO:0000299"></species>
<species metaid="metaid_M_r590" id="M_r590" name="3-demethylubiquinone-9" compartment="C_1" boundaryCondition="false" sboTerm="SBO:0000299"></species>
<species metaid="metaid_M_r591" id="M_r591" name="3-deoxy-D-arabino-heptulosonate-7-phosphate" compartment="C_1" boundaryCondition="false" sboTerm="SBO:0000299"></species>
<species metaid="metaid_M_r593" id="M_r593" name="3-deoxy-D-manno-octulosonate" compartment="C_1" boundaryCondition="false" sboTerm="SBO:0000299"></species>
<species metaid="metaid_M_r594" id="M_r594" name="3-deoxy-D-manno-octulosonate 8-P" compartment="C_1" boundaryCondition="false" sboTerm="SBO:0000299"></species>
<species metaid="metaid_M_r364" id="M_r364" name="(3R)-3-Hydroxyacyl-[acyl-carrier protein]" compartment="C_1" boundaryCondition="false" sboTerm="SBO:0000299"></species>
<species metaid="metaid_M_r365" id="M_r365" name="(R)-3-hydroxy-cis-dodec-5-enoyl-[acyl-carrier protein]" compartment="C_1" boundaryCondition="false" sboTerm="SBO:0000299"></species>
<species metaid="metaid_M_r366" id="M_r366" name="(R)-3-hydroxy-cis-myristol-7-eoyl-[acyl-carrier protein]" compartment="C_1" boundaryCondition="false" sboTerm="SBO:0000299"></species>
<species metaid="metaid_M_r367" id="M_r367" name="(R)-3-hydroxy-cis-palm-9-eoyl-[acyl-carrier protein]" compartment="C_1" boundaryCondition="false" sboTerm="SBO:0000299"></species>
<species metaid="metaid_M_r369" id="M_r369" name="(R)-3-hydroxy-cis-vacc-11-enoyl-[acyl-carrier protein]" compartment="C_1" boundaryCondition="false" sboTerm="SBO:0000299"></species>
<species metaid="metaid_M_r19" id="M_r19" name="(S)-3-Hydroxydecanoyl-CoA" compartment="C_1" boundaryCondition="false" sboTerm="SBO:0000299"></species>
<species metaid="metaid_M_r20" id="M_r20" name="(S)-3-Hydroxydodecanoyl-CoA" compartment="C_1" boundaryCondition="false" sboTerm="SBO:0000299"></species>
<species metaid="metaid_M_r370" id="M_r370" name="(R)-3-Hydroxydodecanoyl-[acyl-carrier protein]" compartment="C_1" boundaryCondition="false" sboTerm="SBO:0000299"></species>
<species metaid="metaid_M_r371" id="M_r371" name="(R)-3-Hydroxydecanoyl-[acyl-carrier protein]" compartment="C_1" boundaryCondition="false" sboTerm="SBO:0000299"></species>
<species metaid="metaid_M_r21" id="M_r21" name="(S)-3-Hydroxyhexanoyl-CoA" compartment="C_1" boundaryCondition="false" sboTerm="SBO:0000299"></species>
<species metaid="metaid_M_r22" id="M_r22" name="(S)-3-Hydroxyhexadecanoyl-CoA" compartment="C_1" boundaryCondition="false" sboTerm="SBO:0000299"></species>
<species metaid="metaid_M_r372" id="M_r372" name="(R)-3-Hydroxyhexanoyl-[acyl-carrier protein]" compartment="C_1" boundaryCondition="false" sboTerm="SBO:0000299"></species>
<species metaid="metaid_M_r373" id="M_r373" name="(R)-3-Hydroxytetradecanoyl-[acyl-carrier protein]" compartment="C_1" boundaryCondition="false" sboTerm="SBO:0000299"></species>
<species metaid="metaid_M_r23" id="M_r23" name="(S)-3-Hydroxyoctanoyl-CoA" compartment="C_1" boundaryCondition="false" sboTerm="SBO:0000299"></species>
<species metaid="metaid_M_r375" id="M_r375" name="(R)-3-Hydroxyoctadecanoyl-[acyl-carrier protein]" compartment="C_1" boundaryCondition="false" sboTerm="SBO:0000299"></species>
<species metaid="metaid_M_r374" id="M_r374" name="(R)-3-Hydroxyoctanoyl-[acyl-carrier protein]" compartment="C_1" boundaryCondition="false" sboTerm="SBO:0000299"></species>
<species metaid="metaid_M_r376" id="M_r376" name="R-3-hydroxypalmitoyl-[acyl-carrier protein]" compartment="C_1" boundaryCondition="false" sboTerm="SBO:0000299"></species>
<species metaid="metaid_M_r25" id="M_r25" name="(S)-3-Hydroxytetradecanoyl-CoA" compartment="C_1" boundaryCondition="false" sboTerm="SBO:0000299"></species>
<species metaid="metaid_M_r595" id="M_r595" name="3-hydrohydroxyphosphorylpyruvate" compartment="C_1" boundaryCondition="false" sboTerm="SBO:0000299"></species>
<species metaid="metaid_M_r596" id="M_r596" name="3-hydroxy-3-methyl-glutaryl-CoA" compartment="C_1" boundaryCondition="false" sboTerm="SBO:0000299"></species>
<species metaid="metaid_M_r597" id="M_r597" name="3-hydroxyadipyl-CoA" compartment="C_1" boundaryCondition="false" sboTerm="SBO:0000299"></species>
<species metaid="metaid_M_r598" id="M_r598" name="3-hydroxybutyryl-CoA" compartment="C_1" boundaryCondition="false" sboTerm="SBO:0000299"></species>
<species metaid="metaid_M_r599" id="M_r599" name="3-hydroxy-isobutyrate" compartment="C_1" boundaryCondition="false" sboTerm="SBO:0000299"></species>
<species metaid="metaid_M_r600" id="M_r600" name="3-hydroxy-isobutyryl-CoA" compartment="C_1" boundaryCondition="false" sboTerm="SBO:0000299"></species>
<species metaid="metaid_M_r602" id="M_r602" name="3-hydroxypropionyl-CoA" compartment="C_1" boundaryCondition="false" sboTerm="SBO:0000299"></species>
<species metaid="metaid_M_r604" id="M_r604" name="3-isopropylmalate" compartment="C_1" boundaryCondition="false" sboTerm="SBO:0000299"></species>
<species metaid="metaid_M_r605" id="M_r605" name="3-methylbutanal" compartment="C_1" boundaryCondition="false" sboTerm="SBO:0000299"></species>
<species metaid="metaid_M_r606" id="M_r606" name="3-methylcrotonyl-CoA" compartment="C_1" boundaryCondition="false" sboTerm="SBO:0000299"></species>
<species metaid="metaid_M_r607" id="M_r607" name="3-methylglutaconyl-CoA" compartment="C_1" boundaryCondition="false" sboTerm="SBO:0000299"></species>
<species metaid="metaid_M_r608" id="M_r608" name="3-methylthiopropanal" compartment="C_1" boundaryCondition="false" sboTerm="SBO:0000299"></species>
<species metaid="metaid_M_r391" id="M_r391" name="3-oxo-cis-dodec-5-enoyl-[acyl-carrier protein]" compartment="C_1" boundaryCondition="false" sboTerm="SBO:0000299"></species>
<species metaid="metaid_M_r392" id="M_r392" name="3-oxo-cis-myristol-7-eoyl-[acyl-carrier protein]" compartment="C_1" boundaryCondition="false" sboTerm="SBO:0000299"></species>
<species metaid="metaid_M_r393" id="M_r393" name="3-oxo-cis-palm-9-eoyl-[acyl-carrier protein]" compartment="C_1" boundaryCondition="false" sboTerm="SBO:0000299"></species>
<species metaid="metaid_M_r609" id="M_r609" name="3-octaprenyl-4-hydroxybenzoate" compartment="C_1" boundaryCondition="false" sboTerm="SBO:0000299"></species>
<species metaid="metaid_M_r394" id="M_r394" name="3-oxo-cis-vacc-11-enoyl-[acyl-carrier protein]" compartment="C_1" boundaryCondition="false" sboTerm="SBO:0000299"></species>
<species metaid="metaid_M_r31" id="M_r31" name="3-Oxodecanoyl-CoA" compartment="C_1" boundaryCondition="false" sboTerm="SBO:0000299"></species>
<species metaid="metaid_M_r32" id="M_r32" name="3-Oxododecanoyl-CoA" compartment="C_1" boundaryCondition="false" sboTerm="SBO:0000299"></species>
<species metaid="metaid_M_r395" id="M_r395" name="3-Oxododecanoyl-[acyl-carrier protein]" compartment="C_1" boundaryCondition="false" sboTerm="SBO:0000299"></species>
<species metaid="metaid_M_r396" id="M_r396" name="3-Oxodecanoyl-[acyl-carrier protein]" compartment="C_1" boundaryCondition="false" sboTerm="SBO:0000299"></species>
<species metaid="metaid_M_r33" id="M_r33" name="3-Oxohexanoyl-CoA" compartment="C_1" boundaryCondition="false" sboTerm="SBO:0000299"></species>
<species metaid="metaid_M_r34" id="M_r34" name="3-Oxohexadecanoyl-CoA" compartment="C_1" boundaryCondition="false" sboTerm="SBO:0000299"></species>
<species metaid="metaid_M_r397" id="M_r397" name="3-Oxohexanoyl-[acyl-carrier protein]" compartment="C_1" boundaryCondition="false" sboTerm="SBO:0000299"></species>
<species metaid="metaid_M_r398" id="M_r398" name="3-Oxotetradecanoyl-[acyl-carrier protein]" compartment="C_1" boundaryCondition="false" sboTerm="SBO:0000299"></species>
<species metaid="metaid_M_r36" id="M_r36" name="3-Oxooctanoyl-CoA" compartment="C_1" boundaryCondition="false" sboTerm="SBO:0000299"></species>
<species metaid="metaid_M_r399" id="M_r399" name="3-Oxooctanoyl-[acyl-carrier protein]" compartment="C_1" boundaryCondition="false" sboTerm="SBO:0000299"></species>
<species metaid="metaid_M_r400" id="M_r400" name="3-Oxooctadecanoyl-[acyl-carrier protein]" compartment="C_1" boundaryCondition="false" sboTerm="SBO:0000299"></species>
<species metaid="metaid_M_r402" id="M_r402" name="3-Oxohexadecanoyl-[acyl-carrier protein]" compartment="C_1" boundaryCondition="false" sboTerm="SBO:0000299"></species>
<species metaid="metaid_M_r37" id="M_r37" name="3-Oxotetradecanoyl-CoA" compartment="C_1" boundaryCondition="false" sboTerm="SBO:0000299"></species>
<species metaid="metaid_M_r187" id="M_r187" name="3-phenylpropionate" compartment="C_3" boundaryCondition="true" sboTerm="SBO:0000299"></species>
<species metaid="metaid_M_r271" id="M_r271" name="3-phenylpropionate" compartment="C_3" boundaryCondition="true" sboTerm="SBO:0000299"></species>
<species metaid="metaid_M_r610" id="M_r610" name="3-phenylpropionate" compartment="C_1" boundaryCondition="false" sboTerm="SBO:0000299"></species>
<species metaid="metaid_M_r611" id="M_r611" name="3-phenylpropionate" compartment="C_2" boundaryCondition="false" sboTerm="SBO:0000299"></species>
<species metaid="metaid_M_r612" id="M_r612" name="3-phosphoglycerate" compartment="C_1" boundaryCondition="false" sboTerm="SBO:0000299"></species>
<species metaid="metaid_M_r613" id="M_r613" name="3-phospho-hydroxypyruvate" compartment="C_1" boundaryCondition="false" sboTerm="SBO:0000299"></species>
<species metaid="metaid_M_r615" id="M_r615" name="3-phospho-serine" compartment="C_1" boundaryCondition="false" sboTerm="SBO:0000299"></species>
<species metaid="metaid_M_r616" id="M_r616" name="3-sulfinoalanine" compartment="C_1" boundaryCondition="false" sboTerm="SBO:0000299"></species>
<species metaid="metaid_M_r617" id="M_r617" name="3-sulfinyl-pyruvate" compartment="C_1" boundaryCondition="false" sboTerm="SBO:0000299"></species>
<species metaid="metaid_M_r618" id="M_r618" name="3-ureidopropionate" compartment="C_1" boundaryCondition="false" sboTerm="SBO:0000299"></species>
<species metaid="metaid_M_r620" id="M_r620" name="4-(cytidine 5'-diphospho)-2-C-methyl-D-erythritol" compartment="C_1" boundaryCondition="false" sboTerm="SBO:0000299"></species>
<species metaid="metaid_M_r621" id="M_r621" name="4-(phosphonooxy)-threonine" compartment="C_1" boundaryCondition="false" sboTerm="SBO:0000299"></species>
<species metaid="metaid_M_r622" id="M_r622" name="4,5-dioxo-3alpha,4,5,6,7,8,9,9beta-octahydro-1H pyrrolo[2,3-f]quinoline-2,7,9-tricarboxylate" compartment="C_1" boundaryCondition="false" sboTerm="SBO:0000299"></species>
<species metaid="metaid_M_r623" id="M_r623" name="4-amino-4-deoxychorismate" compartment="C_1" boundaryCondition="false" sboTerm="SBO:0000299"></species>
<species metaid="metaid_M_r624" id="M_r624" name="4-amino-5-hydroxymethyl-2-methylpyrimidine-pyrophosphate" compartment="C_1" boundaryCondition="false" sboTerm="SBO:0000299"></species>
<species metaid="metaid_M_r91" id="M_r91" name="4-aminobutyrate" compartment="C_3" boundaryCondition="true" sboTerm="SBO:0000299"></species>
<species metaid="metaid_M_r197" id="M_r197" name="4-aminobutyrate" compartment="C_3" boundaryCondition="true" sboTerm="SBO:0000299"></species>
<species metaid="metaid_M_r626" id="M_r626" name="4-aminobutyrate" compartment="C_1" boundaryCondition="false" sboTerm="SBO:0000299"></species>
<species metaid="metaid_M_r627" id="M_r627" name="4-aminobutyrate" compartment="C_2" boundaryCondition="false" sboTerm="SBO:0000299"></species>
<species metaid="metaid_M_r629" id="M_r629" name="4-carboxy-2-oxo-3-hexenedioate" compartment="C_1" boundaryCondition="false" sboTerm="SBO:0000299"></species>
<species metaid="metaid_M_r630" id="M_r630" name="4-carboxy-4-hydroxy-2-oxoadipate" compartment="C_1" boundaryCondition="false" sboTerm="SBO:0000299"></species>
<species metaid="metaid_M_r631" id="M_r631" name="4-carboxyaminoimidazole ribonucleotide" compartment="C_1" boundaryCondition="false" sboTerm="SBO:0000299"></species>
<species metaid="metaid_M_r632" id="M_r632" name="4-carboxymethylenebut-2-en-4-olide" compartment="C_1" boundaryCondition="false" sboTerm="SBO:0000299"></species>
<species metaid="metaid_M_r633" id="M_r633" name="4-fumaryl-acetoacetate" compartment="C_1" boundaryCondition="false" sboTerm="SBO:0000299"></species>
<species metaid="metaid_M_r52" id="M_r52" name="4-guanidinobutanal" compartment="C_1" boundaryCondition="false" sboTerm="SBO:0000299"></species>
<species metaid="metaid_M_r53" id="M_r53" name="4-guanidinobutanoate" compartment="C_1" boundaryCondition="false" sboTerm="SBO:0000299"></species>
<species metaid="metaid_M_r634" id="M_r634" name="4-hydroxy-2-ketopimelate" compartment="C_1" boundaryCondition="false" sboTerm="SBO:0000299"></species>
<species metaid="metaid_M_r635" id="M_r635" name="4-hydroxy-2-ketovalerate" compartment="C_1" boundaryCondition="false" sboTerm="SBO:0000299"></species>
<species metaid="metaid_M_r637" id="M_r637" name="4-hydroxybenzaldehyde" compartment="C_1" boundaryCondition="false" sboTerm="SBO:0000299"></species>
<species metaid="metaid_M_r638" id="M_r638" name="4-hydroxybenzyl alcohol" compartment="C_1" boundaryCondition="false" sboTerm="SBO:0000299"></species>
<species metaid="metaid_M_r640" id="M_r640" name="4-imidazolone-5-propionate" compartment="C_1" boundaryCondition="false" sboTerm="SBO:0000299"></species>
<species metaid="metaid_M_r641" id="M_r641" name="4-maleyl-acetoacetate" compartment="C_1" boundaryCondition="false" sboTerm="SBO:0000299"></species>
<species metaid="metaid_M_r643" id="M_r643" name="4-methyl-5-(beta-hydroxyethyl)thiazole phosphate" compartment="C_1" boundaryCondition="false" sboTerm="SBO:0000299"></species>
<species metaid="metaid_M_r644" id="M_r644" name="4-oxohex-2-enedioate" compartment="C_1" boundaryCondition="false" sboTerm="SBO:0000299"></species>
<species metaid="metaid_M_r646" id="M_r646" name="5,10-methenyl-THF" compartment="C_1" boundaryCondition="false" sboTerm="SBO:0000299"></species>
<species metaid="metaid_M_r649" id="M_r649" name="5,10-methylene-THF" compartment="C_1" boundaryCondition="false" sboTerm="SBO:0000299"></species>
<species metaid="metaid_M_r650" id="M_r650" name="5',5'''-diadenosine tetraphosphate" compartment="C_1" boundaryCondition="false" sboTerm="SBO:0000299"></species>
<species metaid="metaid_M_r652" id="M_r652" name="5-amino-6-(5'-phosphoribitylamino)uracil" compartment="C_1" boundaryCondition="false" sboTerm="SBO:0000299"></species>
<species metaid="metaid_M_r653" id="M_r653" name="5-amino-6-(5'-phosphoribosylamino)uracil" compartment="C_1" boundaryCondition="false" sboTerm="SBO:0000299"></species>
<species metaid="metaid_M_r654" id="M_r654" name="5-amino-6-ribitylamino-2,4(1H,3H)-pyrimidinedione" compartment="C_1" boundaryCondition="false" sboTerm="SBO:0000299"></species>
<species metaid="metaid_M_r655" id="M_r655" name="5-aminoimidazole ribonucleotide" compartment="C_1" boundaryCondition="false" sboTerm="SBO:0000299"></species>
<species metaid="metaid_M_r656" id="M_r656" name="5-amino-levulinate" compartment="C_1" boundaryCondition="false" sboTerm="SBO:0000299"></species>
<species metaid="metaid_M_r44" id="M_r44" name="5-aminopentanamide" compartment="C_1" boundaryCondition="false" sboTerm="SBO:0000299"></species>
<species metaid="metaid_M_r45" id="M_r45" name="5-aminopentanoate" compartment="C_1" boundaryCondition="false" sboTerm="SBO:0000299"></species>
<species metaid="metaid_M_r657" id="M_r657" name="5-carboxy-2-oxohept-3-enedioate" compartment="C_1" boundaryCondition="false" sboTerm="SBO:0000299"></species>
<species metaid="metaid_M_r658" id="M_r658" name="5-carboxymethyl-2-hydroxymuconate" compartment="C_1" boundaryCondition="false" sboTerm="SBO:0000299"></species>
<species metaid="metaid_M_r662" id="M_r662" name="5'-deoxyadenosine" compartment="C_1" boundaryCondition="false" sboTerm="SBO:0000299"></species>
<species metaid="metaid_M_r663" id="M_r663" name="5-enolpyruvyl-shikimate-3-phosphate" compartment="C_1" boundaryCondition="false" sboTerm="SBO:0000299"></species>
<species metaid="metaid_M_r667" id="M_r667" name="5-hydroxyisourate" compartment="C_1" boundaryCondition="false" sboTerm="SBO:0000299"></species>
<species metaid="metaid_M_r668" id="M_r668" name="5-keto-4-deoxy-D-glucarate" compartment="C_1" boundaryCondition="false" sboTerm="SBO:0000299"></species>
<species metaid="metaid_M_r669" id="M_r669" name="5-ketogluconate" compartment="C_1" boundaryCondition="false" sboTerm="SBO:0000299"></species>
<species metaid="metaid_M_r671" id="M_r671" name="5-methyltetrahydropteroyltri-L-glutamate" compartment="C_1" boundaryCondition="false" sboTerm="SBO:0000299"></species>
<species metaid="metaid_M_r672" id="M_r672" name="5-methyl-THF" compartment="C_1" boundaryCondition="false" sboTerm="SBO:0000299"></species>
<species metaid="metaid_M_r47" id="M_r47" name="5-oxopentanoate" compartment="C_1" boundaryCondition="false" sboTerm="SBO:0000299"></species>
<species metaid="metaid_M_r675" id="M_r675" name="5-phospho-beta-D-ribosyl-amine" compartment="C_1" boundaryCondition="false" sboTerm="SBO:0000299"></species>
<species metaid="metaid_M_r676" id="M_r676" name="5-phosphoribosyl 1-pyrophosphate" compartment="C_1" boundaryCondition="false" sboTerm="SBO:0000299"></species>
<species metaid="metaid_M_r677" id="M_r677" name="5'-phosphoribosyl-4-(N-succinocarboxamide)-5-aminoimidazole" compartment="C_1" boundaryCondition="false" sboTerm="SBO:0000299"></species>
<species metaid="metaid_M_r678" id="M_r678" name="5-phospho-ribosyl-glycineamide" compartment="C_1" boundaryCondition="false" sboTerm="SBO:0000299"></species>
<species metaid="metaid_M_r679" id="M_r679" name="5'-phosphoribosyl-N-formylglycineamide" compartment="C_1" boundaryCondition="false" sboTerm="SBO:0000299"></species>
<species metaid="metaid_M_r680" id="M_r680" name="5-phosphoribosyl-N-formylglycineamidine" compartment="C_1" boundaryCondition="false" sboTerm="SBO:0000299"></species>
<species metaid="metaid_M_r682" id="M_r682" name="6-(2-amino-2-carboxyethyl)-7,8-dioxo-1,2,3,4,5,6,7,8-octahydroquinoline 2,4-dicarboxylate" compartment="C_1" boundaryCondition="false" sboTerm="SBO:0000299"></species>
<species metaid="metaid_M_r684" id="M_r684" name="6,7-dimethyl-8-(1-D-ribityl)lumazine" compartment="C_1" boundaryCondition="false" sboTerm="SBO:0000299"></species>
<species metaid="metaid_M_r687" id="M_r687" name="6-hydroxymethyl-dihydropterin" compartment="C_1" boundaryCondition="false" sboTerm="SBO:0000299"></species>
<species metaid="metaid_M_r689" id="M_r689" name="6-kestotriose" compartment="C_1" boundaryCondition="false" sboTerm="SBO:0000299"></species>
<species metaid="metaid_M_r690" id="M_r690" name="6-phospho-2-dehydro-D-gluconate" compartment="C_1" boundaryCondition="false" sboTerm="SBO:0000299"></species>
<species metaid="metaid_M_r691" id="M_r691" name="6-phospho-D-gluconate" compartment="C_1" boundaryCondition="false" sboTerm="SBO:0000299"></species>
<species metaid="metaid_M_r693" id="M_r693" name="6-pyruvoyltetrahydropterin" compartment="C_1" boundaryCondition="false" sboTerm="SBO:0000299"></species>
<species metaid="metaid_M_r694" id="M_r694" name="7,8-diaminopelargonate" compartment="C_1" boundaryCondition="false" sboTerm="SBO:0000299"></species>
<species metaid="metaid_M_r695" id="M_r695" name="7,8-dihydrofolate" compartment="C_1" boundaryCondition="false" sboTerm="SBO:0000299"></species>
<species metaid="metaid_M_r696" id="M_r696" name="7,8-dihydroneopterin 3'-triphosphate" compartment="C_1" boundaryCondition="false" sboTerm="SBO:0000299"></species>
<species metaid="metaid_M_r697" id="M_r697" name="7,8-dihydropteroate" compartment="C_1" boundaryCondition="false" sboTerm="SBO:0000299"></species>
<species metaid="metaid_M_r698" id="M_r698" name="7-keto-8-aminopelargonate" compartment="C_1" boundaryCondition="false" sboTerm="SBO:0000299"></species>
<species metaid="metaid_M_r699" id="M_r699" name="9-mercaptodethiobiotin" compartment="C_1" boundaryCondition="false" sboTerm="SBO:0000299"></species>
<species metaid="metaid_M_r509" id="M_r509" name="a protein-histidine" compartment="C_1" boundaryCondition="false" sboTerm="SBO:0000299"></species>
<species metaid="metaid_M_r510" id="M_r510" name="a protein-Ntau-phospho-L-histidine" compartment="C_1" boundaryCondition="false" sboTerm="SBO:0000299"></species>
<species metaid="metaid_M_r467" id="M_r467" name="a reduced cytochrome c" compartment="C_1" boundaryCondition="false" sboTerm="SBO:0000299"></species>
<species metaid="metaid_M_r50" id="M_r50" name="a reduced rubredoxin" compartment="C_1" boundaryCondition="false" sboTerm="SBO:0000299"></species>
<species metaid="metaid_M_r496" id="M_r496" name="a reduced thioredoxin" compartment="C_1" boundaryCondition="false" sboTerm="SBO:0000299"></species>
<species metaid="metaid_M_r62" id="M_r62" name="a ThiF protein" compartment="C_1" boundaryCondition="true" sboTerm="SBO:0000299"></species>
<species metaid="metaid_M_r61" id="M_r61" name="a ThiS persulfide" compartment="C_1" boundaryCondition="true" sboTerm="SBO:0000299"></species>
<species metaid="metaid_M_r63" id="M_r63" name="a ThiS sulfur-carrier protein" compartment="C_1" boundaryCondition="true" sboTerm="SBO:0000299"></species>
<species metaid="metaid_M_r60" id="M_r60" name="a ThiS-ThiF acyl-disulfide" compartment="C_1" boundaryCondition="true" sboTerm="SBO:0000299"></species>
<species metaid="metaid_M_r716" id="M_r716" name="acetaldehyde" compartment="C_1" boundaryCondition="false" sboTerm="SBO:0000299"></species>
<species metaid="metaid_M_r93" id="M_r93" name="acetate" compartment="C_3" boundaryCondition="true" sboTerm="SBO:0000299"></species>
<species metaid="metaid_M_r199" id="M_r199" name="acetate" compartment="C_3" boundaryCondition="true" sboTerm="SBO:0000299"></species>
<species metaid="metaid_M_r717" id="M_r717" name="acetate" compartment="C_1" boundaryCondition="false" sboTerm="SBO:0000299"></species>
<species metaid="metaid_M_r718" id="M_r718" name="acetate" compartment="C_2" boundaryCondition="false" sboTerm="SBO:0000299"></species>
<species metaid="metaid_M_r719" id="M_r719" name="acetoacetate" compartment="C_1" boundaryCondition="false" sboTerm="SBO:0000299"></species>
<species metaid="metaid_M_r56" id="M_r56" name="acetoacetylACP" compartment="C_1" boundaryCondition="false" sboTerm="SBO:0000299"></species>
<species metaid="metaid_M_r721" id="M_r721" name="acetoacetyl-CoA" compartment="C_1" boundaryCondition="false" sboTerm="SBO:0000299"></species>
<species metaid="metaid_M_r722" id="M_r722" name="acetone" compartment="C_1" boundaryCondition="false" sboTerm="SBO:0000299"></species>
<species metaid="metaid_M_r723" id="M_r723" name="acetone cyanohydrin" compartment="C_1" boundaryCondition="false" sboTerm="SBO:0000299"></species>
<species metaid="metaid_M_r55" id="M_r55" name="acetylACP" compartment="C_1" boundaryCondition="false" sboTerm="SBO:0000299"></species>
<species metaid="metaid_M_r726" id="M_r726" name="acetyl-CoA" compartment="C_1" boundaryCondition="false" sboTerm="SBO:0000299"></species>
<species metaid="metaid_M_r727" id="M_r727" name="acetyl-mannuronate" compartment="C_1" boundaryCondition="false" sboTerm="SBO:0000299"></species>
<species metaid="metaid_M_r729" id="M_r729" name="acetylphosphate" compartment="C_1" boundaryCondition="false" sboTerm="SBO:0000299"></species>
<species metaid="metaid_M_r1" id="M_r1" name="ACP" compartment="C_1" boundaryCondition="false" sboTerm="SBO:0000299"></species>
<species metaid="metaid_M_r730" id="M_r730" name="acrylamide" compartment="C_1" boundaryCondition="false" sboTerm="SBO:0000299"></species>
<species metaid="metaid_M_r731" id="M_r731" name="acrylate" compartment="C_1" boundaryCondition="false" sboTerm="SBO:0000299"></species>
<species metaid="metaid_M_r732" id="M_r732" name="acrylonitrile" compartment="C_1" boundaryCondition="false" sboTerm="SBO:0000299"></species>
<species metaid="metaid_M_r733" id="M_r733" name="acrylyl-CoA" compartment="C_1" boundaryCondition="false" sboTerm="SBO:0000299"></species>
<species metaid="metaid_M_r734" id="M_r734" name="adenine" compartment="C_1" boundaryCondition="false" sboTerm="SBO:0000299"></species>
<species metaid="metaid_M_r735" id="M_r735" name="adenosine" compartment="C_1" boundaryCondition="false" sboTerm="SBO:0000299"></species>
<species metaid="metaid_M_r737" id="M_r737" name="adenosine 5'-phosphosulfate" compartment="C_1" boundaryCondition="false" sboTerm="SBO:0000299"></species>
<species metaid="metaid_M_r738" id="M_r738" name="adenosine-3',5'-bisphosphate" compartment="C_1" boundaryCondition="false" sboTerm="SBO:0000299"></species>
<species metaid="metaid_M_r740" id="M_r740" name="adenosylcobinamide-GDP" compartment="C_1" boundaryCondition="false" sboTerm="SBO:0000299"></species>
<species metaid="metaid_M_r741" id="M_r741" name="adenosylcobinamide-P" compartment="C_1" boundaryCondition="false" sboTerm="SBO:0000299"></species>
<species metaid="metaid_M_r742" id="M_r742" name="adenosyl-cobyrate" compartment="C_1" boundaryCondition="false" sboTerm="SBO:0000299"></species>
<species metaid="metaid_M_r743" id="M_r743" name="adenosyl-cobyrinic acid a,c-diamide" compartment="C_1" boundaryCondition="false" sboTerm="SBO:0000299"></species>
<species metaid="metaid_M_r744" id="M_r744" name="adenylo-succinate" compartment="C_1" boundaryCondition="false" sboTerm="SBO:0000299"></species>
<species metaid="metaid_M_r745" id="M_r745" name="ADP" compartment="C_1" boundaryCondition="false" sboTerm="SBO:0000299"></species>
<species metaid="metaid_M_r748" id="M_r748" name="ADP-D-glycero-D-manno-heptose" compartment="C_1" boundaryCondition="false" sboTerm="SBO:0000299"></species>
<species metaid="metaid_M_r749" id="M_r749" name="ADP-L-glycero-D-manno-heptose" compartment="C_1" boundaryCondition="false" sboTerm="SBO:0000299"></species>
<species metaid="metaid_M_r752" id="M_r752" name="agmatine" compartment="C_1" boundaryCondition="false" sboTerm="SBO:0000299"></species>
<species metaid="metaid_M_r753" id="M_r753" name="AICAR" compartment="C_1" boundaryCondition="false" sboTerm="SBO:0000299"></species>
<species metaid="metaid_M_r755" id="M_r755" name="alginate" compartment="C_1" boundaryCondition="false" sboTerm="SBO:0000299"></species>
<species metaid="metaid_M_r756" id="M_r756" name="alginate" compartment="C_2" boundaryCondition="false" sboTerm="SBO:0000299"></species>
<species metaid="metaid_M_r757" id="M_r757" name="allantoate" compartment="C_1" boundaryCondition="false" sboTerm="SBO:0000299"></species>
<species metaid="metaid_M_r94" id="M_r94" name="allantoin" compartment="C_3" boundaryCondition="true" sboTerm="SBO:0000299"></species>
<species metaid="metaid_M_r203" id="M_r203" name="allantoin" compartment="C_3" boundaryCondition="true" sboTerm="SBO:0000299"></species>
<species metaid="metaid_M_r760" id="M_r760" name="allantoin" compartment="C_1" boundaryCondition="false" sboTerm="SBO:0000299"></species>
<species metaid="metaid_M_r761" id="M_r761" name="allantoin" compartment="C_2" boundaryCondition="false" sboTerm="SBO:0000299"></species>
<species metaid="metaid_M_r766" id="M_r766" name="all-trans-nonaprenyl diphosphate" compartment="C_1" boundaryCondition="false" sboTerm="SBO:0000299"></species>
<species metaid="metaid_M_r412" id="M_r412" name="alpha-carotene" compartment="C_1" boundaryCondition="false" sboTerm="SBO:0000299"></species>
<species metaid="metaid_M_r647" id="M_r647" name="alpha-D-galactose" compartment="C_1" boundaryCondition="false" sboTerm="SBO:0000299"></species>
<species metaid="metaid_M_r869" id="M_r869" name="alpha-D-glucose" compartment="C_1" boundaryCondition="false" sboTerm="SBO:0000299"></species>
<species metaid="metaid_M_r980" id="M_r980" name="alpha-D-glucose 1-phosphate" compartment="C_1" boundaryCondition="false" sboTerm="SBO:0000299"></species>
<species metaid="metaid_M_r1091" id="M_r1091" name="alpha-D-glucose 6-phosphate" compartment="C_1" boundaryCondition="false" sboTerm="SBO:0000299"></species>
<species metaid="metaid_M_r1202" id="M_r1202" name="alpha-D-mannose 1-phosphate" compartment="C_1" boundaryCondition="false" sboTerm="SBO:0000299"></species>
<species metaid="metaid_M_r89" id="M_r89" name="alpha-ketoglutarate" compartment="C_3" boundaryCondition="true" sboTerm="SBO:0000299"></species>
<species metaid="metaid_M_r196" id="M_r196" name="alpha-ketoglutarate" compartment="C_3" boundaryCondition="true" sboTerm="SBO:0000299"></species>
<species metaid="metaid_M_r1313" id="M_r1313" name="alpha-ketoglutarate" compartment="C_1" boundaryCondition="false" sboTerm="SBO:0000299"></species>
<species metaid="metaid_M_r1423" id="M_r1423" name="alpha-ketoglutarate" compartment="C_2" boundaryCondition="false" sboTerm="SBO:0000299"></species>
<species metaid="metaid_M_r413" id="M_r413" name="alpha-ribazole" compartment="C_1" boundaryCondition="false" sboTerm="SBO:0000299"></species>
<species metaid="metaid_M_r521" id="M_r521" name="alpha-ribazole-5'-P" compartment="C_1" boundaryCondition="false" sboTerm="SBO:0000299"></species>
<species metaid="metaid_M_r769" id="M_r769" name="aminoacetaldehyde" compartment="C_1" boundaryCondition="false" sboTerm="SBO:0000299"></species>
<species metaid="metaid_M_r95" id="M_r95" name="ammonia" compartment="C_3" boundaryCondition="true" sboTerm="SBO:0000299"></species>
<species metaid="metaid_M_r204" id="M_r204" name="ammonia" compartment="C_3" boundaryCondition="true" sboTerm="SBO:0000299"></species>
<species metaid="metaid_M_r771" id="M_r771" name="ammonia" compartment="C_1" boundaryCondition="false" sboTerm="SBO:0000299"></species>
<species metaid="metaid_M_r772" id="M_r772" name="ammonia" compartment="C_2" boundaryCondition="false" sboTerm="SBO:0000299"></species>
<species metaid="metaid_M_r773" id="M_r773" name="AMP" compartment="C_1" boundaryCondition="false" sboTerm="SBO:0000299"></species>
<species metaid="metaid_M_r468" id="M_r468" name="an oxidized cytochrome c" compartment="C_1" boundaryCondition="false" sboTerm="SBO:0000299"></species>
<species metaid="metaid_M_r51" id="M_r51" name="an oxidized rubredoxin" compartment="C_1" boundaryCondition="false" sboTerm="SBO:0000299"></species>
<species metaid="metaid_M_r497" id="M_r497" name="an oxidized thioredoxin" compartment="C_1" boundaryCondition="false" sboTerm="SBO:0000299"></species>
<species metaid="metaid_M_r780" id="M_r780" name="anthranilate" compartment="C_1" boundaryCondition="false" sboTerm="SBO:0000299"></species>
<species metaid="metaid_M_r498" id="M_r498" name="apo-[acp]" compartment="C_1" boundaryCondition="false" sboTerm="SBO:0000299"></species>
<species metaid="metaid_M_r784" id="M_r784" name="arsenite" compartment="C_1" boundaryCondition="false" sboTerm="SBO:0000299"></species>
<species metaid="metaid_M_r786" id="M_r786" name="asparaginyl-tRNAAsn" compartment="C_1" boundaryCondition="false" sboTerm="SBO:0000299"></species>
<species metaid="metaid_M_r206" id="M_r206" name="ATP" compartment="C_3" boundaryCondition="true" sboTerm="SBO:0000299"></species>
<species metaid="metaid_M_r787" id="M_r787" name="ATP" compartment="C_1" boundaryCondition="false" sboTerm="SBO:0000299"></species>
<species metaid="metaid_M_r793" id="M_r793" name="benzoate" compartment="C_1" boundaryCondition="false" sboTerm="SBO:0000299"></species>
<species metaid="metaid_M_r559" id="M_r559" name="beta-alanine" compartment="C_1" boundaryCondition="false" sboTerm="SBO:0000299"></species>
<species metaid="metaid_M_r570" id="M_r570" name="beta-D-galactose" compartment="C_1" boundaryCondition="false" sboTerm="SBO:0000299"></species>
<species metaid="metaid_M_r111" id="M_r111" name="beta-D-glucose" compartment="C_3" boundaryCondition="true" sboTerm="SBO:0000299"></species>
<species metaid="metaid_M_r284" id="M_r284" name="beta-D-glucose" compartment="C_2" boundaryCondition="false" sboTerm="SBO:0000299"></species>
<species metaid="metaid_M_r581" id="M_r581" name="beta-D-glucose" compartment="C_1" boundaryCondition="false" sboTerm="SBO:0000299"></species>
<species metaid="metaid_M_r592" id="M_r592" name="beta-D-glucose-6-phosphate" compartment="C_1" boundaryCondition="false" sboTerm="SBO:0000299"></species>
<species metaid="metaid_M_r796" id="M_r796" name="beta-hydroxydecanoyl-CoA" compartment="C_1" boundaryCondition="false" sboTerm="SBO:0000299"></species>
<species metaid="metaid_M_r797" id="M_r797" name="betaine aldehyde" compartment="C_1" boundaryCondition="false" sboTerm="SBO:0000299"></species>
<species metaid="metaid_M_r648" id="M_r648" name="beta-ketoadipate" compartment="C_1" boundaryCondition="false" sboTerm="SBO:0000299"></species>
<species metaid="metaid_M_r659" id="M_r659" name="beta-ketoadipate-enol-lactone" compartment="C_1" boundaryCondition="false" sboTerm="SBO:0000299"></species>
<species metaid="metaid_M_r670" id="M_r670" name="beta-ketoadipyl-CoA" compartment="C_1" boundaryCondition="false" sboTerm="SBO:0000299"></species>
<species metaid="metaid_M_r349" id="M_r349" name="BIOMASS" compartment="C_3" boundaryCondition="true" sboTerm="SBO:0000299"></species>
<species metaid="metaid_M_r350" id="M_r350" name="BIOMASS" compartment="C_1" boundaryCondition="false" sboTerm="SBO:0000299"></species>
<species metaid="metaid_M_r799" id="M_r799" name="biotin" compartment="C_1" boundaryCondition="false" sboTerm="SBO:0000299"></species>
<species metaid="metaid_M_r389" id="M_r389" name="but2eACP" compartment="C_1" boundaryCondition="false" sboTerm="SBO:0000299"></species>
<species metaid="metaid_M_r410" id="M_r410" name="butACP" compartment="C_1" boundaryCondition="false" sboTerm="SBO:0000299"></species>
<species metaid="metaid_M_r802" id="M_r802" name="butyrate" compartment="C_1" boundaryCondition="false" sboTerm="SBO:0000299"></species>
<species metaid="metaid_M_r805" id="M_r805" name="butyryl-CoA" compartment="C_1" boundaryCondition="false" sboTerm="SBO:0000299"></species>
<species metaid="metaid_M_r191" id="M_r191" name="Ca2+" compartment="C_3" boundaryCondition="true" sboTerm="SBO:0000299"></species>
<species metaid="metaid_M_r809" id="M_r809" name="Ca2+" compartment="C_1" boundaryCondition="false" sboTerm="SBO:0000299"></species>
<species metaid="metaid_M_r810" id="M_r810" name="Ca2+" compartment="C_2" boundaryCondition="false" sboTerm="SBO:0000299"></species>
<species metaid="metaid_M_r49" id="M_r49" name="cadaverine" compartment="C_1" boundaryCondition="false" sboTerm="SBO:0000299"></species>
<species metaid="metaid_M_r811" id="M_r811" name="canavanine" compartment="C_1" boundaryCondition="false" sboTerm="SBO:0000299"></species>
<species metaid="metaid_M_r812" id="M_r812" name="canavaninosuccinate" compartment="C_1" boundaryCondition="false" sboTerm="SBO:0000299"></species>
<species metaid="metaid_M_r815" id="M_r815" name="carbamoyl-phosphate" compartment="C_1" boundaryCondition="false" sboTerm="SBO:0000299"></species>
<species metaid="metaid_M_r1541" id="M_r1541" name="carboxynorspermidine" compartment="C_1" boundaryCondition="false" sboTerm="SBO:0000299"></species>
<species metaid="metaid_M_r817" id="M_r817" name="catechol" compartment="C_1" boundaryCondition="false" sboTerm="SBO:0000299"></species>
<species metaid="metaid_M_r411" id="M_r411" name="cis-dodec-5-enoyl-[acyl-carrier protein] (n-C12:1)" compartment="C_1" boundaryCondition="false" sboTerm="SBO:0000299"></species>
<species metaid="metaid_M_r819" id="M_r819" name="CDP" compartment="C_1" boundaryCondition="false" sboTerm="SBO:0000299"></species>
<species metaid="metaid_M_r355" id="M_r355" name="CDP-1,2-didodecanoylglycerol" compartment="C_1" boundaryCondition="false" sboTerm="SBO:0000299"></species>
<species metaid="metaid_M_r356" id="M_r356" name="CDP-1,2-dihexadec-9-enoylglycerol" compartment="C_1" boundaryCondition="false" sboTerm="SBO:0000299"></species>
<species metaid="metaid_M_r357" id="M_r357" name="CDP-1,2-dihexadecanoylglycerol" compartment="C_1" boundaryCondition="false" sboTerm="SBO:0000299"></species>
<species metaid="metaid_M_r358" id="M_r358" name="CDP-1,2-dioctadec-11-enoylglycerol" compartment="C_1" boundaryCondition="false" sboTerm="SBO:0000299"></species>
<species metaid="metaid_M_r360" id="M_r360" name="CDP-1,2-dioctadecanoylglycerol" compartment="C_1" boundaryCondition="false" sboTerm="SBO:0000299"></species>
<species metaid="metaid_M_r163" id="M_r163" name="chloride" compartment="C_3" boundaryCondition="true" sboTerm="SBO:0000299"></species>
<species metaid="metaid_M_r820" id="M_r820" name="chloride" compartment="C_1" boundaryCondition="false" sboTerm="SBO:0000299"></species>
<species metaid="metaid_M_r821" id="M_r821" name="chloride" compartment="C_2" boundaryCondition="false" sboTerm="SBO:0000299"></species>
<species metaid="metaid_M_r97" id="M_r97" name="choline" compartment="C_3" boundaryCondition="true" sboTerm="SBO:0000299"></species>
<species metaid="metaid_M_r208" id="M_r208" name="choline" compartment="C_3" boundaryCondition="true" sboTerm="SBO:0000299"></species>
<species metaid="metaid_M_r823" id="M_r823" name="choline" compartment="C_1" boundaryCondition="false" sboTerm="SBO:0000299"></species>
<species metaid="metaid_M_r826" id="M_r826" name="choline" compartment="C_2" boundaryCondition="false" sboTerm="SBO:0000299"></species>
<species metaid="metaid_M_r824" id="M_r824" name="choline sulfate" compartment="C_1" boundaryCondition="false" sboTerm="SBO:0000299"></species>
<species metaid="metaid_M_r1536" id="M_r1536" name="choline sulfate" compartment="C_2" boundaryCondition="false" sboTerm="SBO:0000299"></species>
<species metaid="metaid_M_r1537" id="M_r1537" name="choline sulfate" compartment="C_3" boundaryCondition="true" sboTerm="SBO:0000299"></species>
<species metaid="metaid_M_r1538" id="M_r1538" name="choline sulfate" compartment="C_3" boundaryCondition="true" sboTerm="SBO:0000299"></species>
<species metaid="metaid_M_r827" id="M_r827" name="chorismate" compartment="C_1" boundaryCondition="false" sboTerm="SBO:0000299"></species>
<species metaid="metaid_M_r830" id="M_r830" name="cis,cis-muconate" compartment="C_1" boundaryCondition="false" sboTerm="SBO:0000299"></species>
<species metaid="metaid_M_r831" id="M_r831" name="cis-aconitate" compartment="C_1" boundaryCondition="false" sboTerm="SBO:0000299"></species>
<species metaid="metaid_M_r828" id="M_r828" name="cis-Delta3-decenoyl-ACP" compartment="C_1" boundaryCondition="false" sboTerm="SBO:0000299"></species>
<species metaid="metaid_M_r832" id="M_r832" name="cis-dihydrodiol derivative of phenylacetyl-CoA" compartment="C_1" boundaryCondition="false" sboTerm="SBO:0000299"></species>
<species metaid="metaid_M_r98" id="M_r98" name="citrate" compartment="C_3" boundaryCondition="true" sboTerm="SBO:0000299"></species>
<species metaid="metaid_M_r209" id="M_r209" name="citrate" compartment="C_3" boundaryCondition="true" sboTerm="SBO:0000299"></species>
<species metaid="metaid_M_r834" id="M_r834" name="citrate" compartment="C_1" boundaryCondition="false" sboTerm="SBO:0000299"></species>
<species metaid="metaid_M_r835" id="M_r835" name="citrate" compartment="C_2" boundaryCondition="false" sboTerm="SBO:0000299"></species>
<species metaid="metaid_M_r837" id="M_r837" name="citrulline" compartment="C_1" boundaryCondition="false" sboTerm="SBO:0000299"></species>
<species metaid="metaid_M_r190" id="M_r190" name="cardiolipin (tetradodecanoyl, n-C12:0)" compartment="C_1" boundaryCondition="false" sboTerm="SBO:0000299"></species>
<species metaid="metaid_M_r201" id="M_r201" name="cardiolipin (tetrahexadecanoyl, n-C16:0)" compartment="C_1" boundaryCondition="false" sboTerm="SBO:0000299"></species>
<species metaid="metaid_M_r212" id="M_r212" name="cardiolipin (tetrahexadec-9-enoyl, n-C16:1)" compartment="C_1" boundaryCondition="false" sboTerm="SBO:0000299"></species>
<species metaid="metaid_M_r224" id="M_r224" name="cardiolipin (tetraoctadecanoyl, n-C18:0)" compartment="C_1" boundaryCondition="false" sboTerm="SBO:0000299"></species>
<species metaid="metaid_M_r235" id="M_r235" name="cardiolipin (tetraoctadec-11-enoyl, n-C18:1)" compartment="C_1" boundaryCondition="false" sboTerm="SBO:0000299"></species>
<species metaid="metaid_M_r839" id="M_r839" name="CMP" compartment="C_1" boundaryCondition="false" sboTerm="SBO:0000299"></species>
<species metaid="metaid_M_r840" id="M_r840" name="CMP-3-deoxy-D-manno-octulosonate" compartment="C_1" boundaryCondition="false" sboTerm="SBO:0000299"></species>
<species metaid="metaid_M_r100" id="M_r100" name="CO2" compartment="C_3" boundaryCondition="true" sboTerm="SBO:0000299"></species>
<species metaid="metaid_M_r210" id="M_r210" name="CO2" compartment="C_3" boundaryCondition="true" sboTerm="SBO:0000299"></species>
<species metaid="metaid_M_r281" id="M_r281" name="CO2" compartment="C_2" boundaryCondition="false" sboTerm="SBO:0000299"></species>
<species metaid="metaid_M_r843" id="M_r843" name="CO2" compartment="C_1" boundaryCondition="false" sboTerm="SBO:0000299"></species>
<species metaid="metaid_M_r282" id="M_r282" name="Co2+" compartment="C_2" boundaryCondition="false" sboTerm="SBO:0000299"></species>
<species metaid="metaid_M_r844" id="M_r844" name="Co2+" compartment="C_1" boundaryCondition="false" sboTerm="SBO:0000299"></species>
<species metaid="metaid_M_r102" id="M_r102" name="Co2+_" compartment="C_3" boundaryCondition="true" sboTerm="SBO:0000299"></species>
<species metaid="metaid_M_r845" id="M_r845" name="cob(I)alamin" compartment="C_1" boundaryCondition="false" sboTerm="SBO:0000299"></species>
<species metaid="metaid_M_r846" id="M_r846" name="cob(I)yrinic acid a,c-diamide" compartment="C_1" boundaryCondition="false" sboTerm="SBO:0000299"></species>
<species metaid="metaid_M_r848" id="M_r848" name="cob(II)yrinic acid a,c-diamide" compartment="C_1" boundaryCondition="false" sboTerm="SBO:0000299"></species>
<species metaid="metaid_M_r850" id="M_r850" name="coenzyme A" compartment="C_1" boundaryCondition="false" sboTerm="SBO:0000299"></species>
<species metaid="metaid_M_r99" id="M_r99" name="coenzyme B12" compartment="C_3" boundaryCondition="true" sboTerm="SBO:0000299"></species>
<species metaid="metaid_M_r280" id="M_r280" name="coenzyme B12" compartment="C_2" boundaryCondition="false" sboTerm="SBO:0000299"></species>
<species metaid="metaid_M_r851" id="M_r851" name="coenzyme B12" compartment="C_1" boundaryCondition="false" sboTerm="SBO:0000299"></species>
<species metaid="metaid_M_r854" id="M_r854" name="coproporphyrinogen III" compartment="C_1" boundaryCondition="false" sboTerm="SBO:0000299"></species>
<species metaid="metaid_M_r855" id="M_r855" name="coumarinate" compartment="C_1" boundaryCondition="false" sboTerm="SBO:0000299"></species>
<species metaid="metaid_M_r856" id="M_r856" name="coumarinic acid-beta-D-glucoside" compartment="C_1" boundaryCondition="false" sboTerm="SBO:0000299"></species>
<species metaid="metaid_M_r246" id="M_r246" name="cyclopropane phosphatidylethanolamine (dihexadec-9,10-cyclo-anoyl, n-C16:0 cyclo)" compartment="C_1" boundaryCondition="false" sboTerm="SBO:0000299"></species>
<species metaid="metaid_M_r257" id="M_r257" name="cyclopropane phosphatidylethanolamine (dioctadec-11,12-cyclo-anoyl, n-C18:0 cyclo)" compartment="C_1" boundaryCondition="false" sboTerm="SBO:0000299"></species>
<species metaid="metaid_M_r268" id="M_r268" name="cyclopropane phosphatidylglycerol (dihexadec-9,10-cyclo-anoyl, n-C16:0 cyclo)" compartment="C_1" boundaryCondition="false" sboTerm="SBO:0000299"></species>
<species metaid="metaid_M_r279" id="M_r279" name="cyclopropane phosphatidylglycerol (dioctadec-11,12-cyclo-anoyl, n-C18:0 cyclo)" compartment="C_1" boundaryCondition="false" sboTerm="SBO:0000299"></species>
<species metaid="metaid_M_r859" id="M_r859" name="crotonyl-CoA" compartment="C_1" boundaryCondition="false" sboTerm="SBO:0000299"></species>
<species metaid="metaid_M_r860" id="M_r860" name="CTP" compartment="C_1" boundaryCondition="false" sboTerm="SBO:0000299"></species>
<species metaid="metaid_M_r864" id="M_r864" name="cyclic-AMP" compartment="C_1" boundaryCondition="false" sboTerm="SBO:0000299"></species>
<species metaid="metaid_M_r865" id="M_r865" name="Cys-Gly" compartment="C_1" boundaryCondition="false" sboTerm="SBO:0000299"></species>
<species metaid="metaid_M_r866" id="M_r866" name="cystathionine" compartment="C_1" boundaryCondition="false" sboTerm="SBO:0000299"></species>
<species metaid="metaid_M_r867" id="M_r867" name="cytidine" compartment="C_1" boundaryCondition="false" sboTerm="SBO:0000299"></species>
<species metaid="metaid_M_r103" id="M_r103" name="cytosine" compartment="C_3" boundaryCondition="true" sboTerm="SBO:0000299"></species>
<species metaid="metaid_M_r211" id="M_r211" name="cytosine" compartment="C_3" boundaryCondition="true" sboTerm="SBO:0000299"></species>
<species metaid="metaid_M_r868" id="M_r868" name="cytosine" compartment="C_1" boundaryCondition="false" sboTerm="SBO:0000299"></species>
<species metaid="metaid_M_r871" id="M_r871" name="cytosine" compartment="C_2" boundaryCondition="false" sboTerm="SBO:0000299"></species>
<species metaid="metaid_M_r876" id="M_r876" name="D-4-hydroxy-2-keto-glutarate" compartment="C_1" boundaryCondition="false" sboTerm="SBO:0000299"></species>
<species metaid="metaid_M_r877" id="M_r877" name="D-4'-phosphopantothenate" compartment="C_1" boundaryCondition="false" sboTerm="SBO:0000299"></species>
<species metaid="metaid_M_r878" id="M_r878" name="dADP" compartment="C_1" boundaryCondition="false" sboTerm="SBO:0000299"></species>
<species metaid="metaid_M_r104" id="M_r104" name="D-alanine" compartment="C_3" boundaryCondition="true" sboTerm="SBO:0000299"></species>
<species metaid="metaid_M_r213" id="M_r213" name="D-alanine" compartment="C_3" boundaryCondition="true" sboTerm="SBO:0000299"></species>
<species metaid="metaid_M_r879" id="M_r879" name="D-alanine" compartment="C_1" boundaryCondition="false" sboTerm="SBO:0000299"></species>
<species metaid="metaid_M_r880" id="M_r880" name="D-alanine" compartment="C_2" boundaryCondition="false" sboTerm="SBO:0000299"></species>
<species metaid="metaid_M_r882" id="M_r882" name="D-alanyl-D-alanine" compartment="C_1" boundaryCondition="false" sboTerm="SBO:0000299"></species>
<species metaid="metaid_M_r872" id="M_r872" name="D-alpha,beta-D-heptose-7-phosphate" compartment="C_1" boundaryCondition="false" sboTerm="SBO:0000299"></species>
<species metaid="metaid_M_r42" id="M_r42" name="dAMP" compartment="C_1" boundaryCondition="false" sboTerm="SBO:0000299"></species>
<species metaid="metaid_M_r884" id="M_r884" name="D-arabinose 5-phosphate" compartment="C_1" boundaryCondition="false" sboTerm="SBO:0000299"></species>
<species metaid="metaid_M_r885" id="M_r885" name="D-aspartate" compartment="C_1" boundaryCondition="false" sboTerm="SBO:0000299"></species>
<species metaid="metaid_M_r886" id="M_r886" name="dATP" compartment="C_1" boundaryCondition="false" sboTerm="SBO:0000299"></species>
<species metaid="metaid_M_r873" id="M_r873" name="D-beta-D-heptose-1,7-bisphosphate" compartment="C_1" boundaryCondition="false" sboTerm="SBO:0000299"></species>
<species metaid="metaid_M_r874" id="M_r874" name="D-beta-D-heptose-1-phosphate" compartment="C_1" boundaryCondition="false" sboTerm="SBO:0000299"></species>
<species metaid="metaid_M_r26" id="M_r26" name="Decanoate (n-C10:0)" compartment="C_1" boundaryCondition="false" sboTerm="SBO:0000299"></species>
<species metaid="metaid_M_r86" id="M_r86" name="Decanoate (n-C10:0)" compartment="C_2" boundaryCondition="false" sboTerm="SBO:0000299"></species>
<species metaid="metaid_M_r107" id="M_r107" name="Decanoate (n-C10:0)" compartment="C_3" boundaryCondition="true" sboTerm="SBO:0000299"></species>
<species metaid="metaid_M_r216" id="M_r216" name="Decanoate (n-C10:0)" compartment="C_3" boundaryCondition="true" sboTerm="SBO:0000299"></species>
<species metaid="metaid_M_r4" id="M_r4" name="Decanoyl-ACP (n-C10:0ACP)" compartment="C_1" boundaryCondition="false" sboTerm="SBO:0000299"></species>
<species metaid="metaid_M_r11" id="M_r11" name="Decanoyl-CoA (n-C10:0CoA)" compartment="C_1" boundaryCondition="false" sboTerm="SBO:0000299"></species>
<species metaid="metaid_M_r888" id="M_r888" name="dCDP" compartment="C_1" boundaryCondition="false" sboTerm="SBO:0000299"></species>
<species metaid="metaid_M_r889" id="M_r889" name="dCMP" compartment="C_1" boundaryCondition="false" sboTerm="SBO:0000299"></species>
<species metaid="metaid_M_r890" id="M_r890" name="dCTP" compartment="C_1" boundaryCondition="false" sboTerm="SBO:0000299"></species>
<species metaid="metaid_M_r105" id="M_r105" name="D-cysteine" compartment="C_3" boundaryCondition="true" sboTerm="SBO:0000299"></species>
<species metaid="metaid_M_r214" id="M_r214" name="D-cysteine" compartment="C_3" boundaryCondition="true" sboTerm="SBO:0000299"></species>
<species metaid="metaid_M_r283" id="M_r283" name="D-cysteine" compartment="C_2" boundaryCondition="false" sboTerm="SBO:0000299"></species>
<species metaid="metaid_M_r891" id="M_r891" name="D-cysteine" compartment="C_1" boundaryCondition="false" sboTerm="SBO:0000299"></species>
<species metaid="metaid_M_r14" id="M_r14" name="trans-Dodec-2-enoyl-CoA" compartment="C_1" boundaryCondition="false" sboTerm="SBO:0000299"></species>
<species metaid="metaid_M_r27" id="M_r27" name="Dodecanoate (n-C12:0)" compartment="C_1" boundaryCondition="false" sboTerm="SBO:0000299"></species>
<species metaid="metaid_M_r87" id="M_r87" name="Dodecanoate (n-C12:0)" compartment="C_2" boundaryCondition="false" sboTerm="SBO:0000299"></species>
<species metaid="metaid_M_r120" id="M_r120" name="Dodecanoate (n-C12:0)" compartment="C_3" boundaryCondition="true" sboTerm="SBO:0000299"></species>
<species metaid="metaid_M_r226" id="M_r226" name="Dodecanoate (n-C12:0)" compartment="C_3" boundaryCondition="true" sboTerm="SBO:0000299"></species>
<species metaid="metaid_M_r5" id="M_r5" name="Dodecanoyl-ACP (n-C12:0ACP)" compartment="C_1" boundaryCondition="false" sboTerm="SBO:0000299"></species>
<species metaid="metaid_M_r12" id="M_r12" name="Dodecanoyl-CoA (n-C12:0CoA)" compartment="C_1" boundaryCondition="false" sboTerm="SBO:0000299"></species>
<species metaid="metaid_M_r893" id="M_r893" name="deamido-NAD" compartment="C_1" boundaryCondition="false" sboTerm="SBO:0000299"></species>
<species metaid="metaid_M_r703" id="M_r703" name="Delta3-isopentenyl-PP" compartment="C_1" boundaryCondition="false" sboTerm="SBO:0000299"></species>
<species metaid="metaid_M_r895" id="M_r895" name="deoxyadenosine" compartment="C_1" boundaryCondition="false" sboTerm="SBO:0000299"></species>
<species metaid="metaid_M_r43" id="M_r43" name="deoxycytidine" compartment="C_1" boundaryCondition="false" sboTerm="SBO:0000299"></species>
<species metaid="metaid_M_r896" id="M_r896" name="deoxyguanosine" compartment="C_1" boundaryCondition="false" sboTerm="SBO:0000299"></species>
<species metaid="metaid_M_r897" id="M_r897" name="deoxyinosine" compartment="C_1" boundaryCondition="false" sboTerm="SBO:0000299"></species>
<species metaid="metaid_M_r899" id="M_r899" name="dephospho-CoA" compartment="C_1" boundaryCondition="false" sboTerm="SBO:0000299"></species>
<species metaid="metaid_M_r900" id="M_r900" name="D-erythro-imidazole-glycerol-phosphate" compartment="C_1" boundaryCondition="false" sboTerm="SBO:0000299"></species>
<species metaid="metaid_M_r901" id="M_r901" name="D-erythrose-4-phosphate" compartment="C_1" boundaryCondition="false" sboTerm="SBO:0000299"></species>
<species metaid="metaid_M_r902" id="M_r902" name="dethiobiotin" compartment="C_1" boundaryCondition="false" sboTerm="SBO:0000299"></species>
<species metaid="metaid_M_r108" id="M_r108" name="D-fructose" compartment="C_3" boundaryCondition="true" sboTerm="SBO:0000299"></species>
<species metaid="metaid_M_r495" id="M_r495" name="D-fructose" compartment="C_1" boundaryCondition="false" sboTerm="SBO:0000299"></species>
<species metaid="metaid_M_r904" id="M_r904" name="D-fructose" compartment="C_2" boundaryCondition="false" sboTerm="SBO:0000299"></species>
<species metaid="metaid_M_r905" id="M_r905" name="D-galactarate" compartment="C_1" boundaryCondition="false" sboTerm="SBO:0000299"></species>
<species metaid="metaid_M_r109" id="M_r109" name="D-galactonate" compartment="C_3" boundaryCondition="true" sboTerm="SBO:0000299"></species>
<species metaid="metaid_M_r217" id="M_r217" name="D-galactonate" compartment="C_3" boundaryCondition="true" sboTerm="SBO:0000299"></species>
<species metaid="metaid_M_r906" id="M_r906" name="D-galactonate" compartment="C_1" boundaryCondition="false" sboTerm="SBO:0000299"></species>
<species metaid="metaid_M_r907" id="M_r907" name="D-galactonate" compartment="C_2" boundaryCondition="false" sboTerm="SBO:0000299"></species>
<species metaid="metaid_M_r909" id="M_r909" name="dGDP" compartment="C_1" boundaryCondition="false" sboTerm="SBO:0000299"></species>
<species metaid="metaid_M_r188" id="M_r188" name="D-glucarate" compartment="C_3" boundaryCondition="true" sboTerm="SBO:0000299"></species>
<species metaid="metaid_M_r272" id="M_r272" name="D-glucarate" compartment="C_3" boundaryCondition="true" sboTerm="SBO:0000299"></species>
<species metaid="metaid_M_r910" id="M_r910" name="D-glucarate" compartment="C_1" boundaryCondition="false" sboTerm="SBO:0000299"></species>
<species metaid="metaid_M_r911" id="M_r911" name="D-glucarate" compartment="C_2" boundaryCondition="false" sboTerm="SBO:0000299"></species>
<species metaid="metaid_M_r912" id="M_r912" name="D-glucono-delta-lactone-6-phosphate" compartment="C_1" boundaryCondition="false" sboTerm="SBO:0000299"></species>
<species metaid="metaid_M_r913" id="M_r913" name="D-glucosamine 1-phosphate" compartment="C_1" boundaryCondition="false" sboTerm="SBO:0000299"></species>
<species metaid="metaid_M_r915" id="M_r915" name="D-glucosamine-6-phosphate" compartment="C_1" boundaryCondition="false" sboTerm="SBO:0000299"></species>
<species metaid="metaid_M_r917" id="M_r917" name="D-glucuronolactone" compartment="C_1" boundaryCondition="false" sboTerm="SBO:0000299"></species>
<species metaid="metaid_M_r918" id="M_r918" name="D-glutamate" compartment="C_1" boundaryCondition="false" sboTerm="SBO:0000299"></species>
<species metaid="metaid_M_r919" id="M_r919" name="D-glyceraldehyde-3-phosphate" compartment="C_1" boundaryCondition="false" sboTerm="SBO:0000299"></species>
<species metaid="metaid_M_r41" id="M_r41" name="dGMP" compartment="C_1" boundaryCondition="false" sboTerm="SBO:0000299"></species>
<species metaid="metaid_M_r920" id="M_r920" name="dGTP" compartment="C_1" boundaryCondition="false" sboTerm="SBO:0000299"></species>
<species metaid="metaid_M_r921" id="M_r921" name="diacetyl" compartment="C_1" boundaryCondition="false" sboTerm="SBO:0000299"></species>
<species metaid="metaid_M_r922" id="M_r922" name="diadenosine pentaphosphate" compartment="C_1" boundaryCondition="false" sboTerm="SBO:0000299"></species>
<species metaid="metaid_M_r926" id="M_r926" name="dihydrolipoate" compartment="C_1" boundaryCondition="false" sboTerm="SBO:0000299"></species>
<species metaid="metaid_M_r547" id="M_r547" name="dihydrolipoyltranssuccinylase N6-(dihydrolipoyl)lysine" compartment="C_1" boundaryCondition="false" sboTerm="SBO:0000299"></species>
<species metaid="metaid_M_r528" id="M_r528" name="dihydrolipoyltranssuccinylase N6-(lipoyl)lysine" compartment="C_1" boundaryCondition="false" sboTerm="SBO:0000299"></species>
<species metaid="metaid_M_r546" id="M_r546" name="dihydrolipoyltranssuccinylase N6-(S-succinyldihydrolipoyl)lysine" compartment="C_1" boundaryCondition="false" sboTerm="SBO:0000299"></species>
<species metaid="metaid_M_r927" id="M_r927" name="dihydro-monapterin" compartment="C_1" boundaryCondition="false" sboTerm="SBO:0000299"></species>
<species metaid="metaid_M_r40" id="M_r40" name="dihydromonapterin phosphate" compartment="C_1" boundaryCondition="false" sboTerm="SBO:0000299"></species>
<species metaid="metaid_M_r928" id="M_r928" name="dihydromonapterin-triphosphate" compartment="C_1" boundaryCondition="false" sboTerm="SBO:0000299"></species>
<species metaid="metaid_M_r929" id="M_r929" name="dihydro-neo-pterin" compartment="C_1" boundaryCondition="false" sboTerm="SBO:0000299"></species>
<species metaid="metaid_M_r930" id="M_r930" name="dihydroneopterin phosphate" compartment="C_1" boundaryCondition="false" sboTerm="SBO:0000299"></species>
<species metaid="metaid_M_r931" id="M_r931" name="dihydroorotate" compartment="C_1" boundaryCondition="false" sboTerm="SBO:0000299"></species>
<species metaid="metaid_M_r932" id="M_r932" name="dihydrouracil" compartment="C_1" boundaryCondition="false" sboTerm="SBO:0000299"></species>
<species metaid="metaid_M_r933" id="M_r933" name="dihydroxy-acetone-phosphate" compartment="C_1" boundaryCondition="false" sboTerm="SBO:0000299"></species>
<species metaid="metaid_M_r934" id="M_r934" name="DIMBOA" compartment="C_1" boundaryCondition="false" sboTerm="SBO:0000299"></species>
<species metaid="metaid_M_r935" id="M_r935" name="DIMBOA-Glc" compartment="C_1" boundaryCondition="false" sboTerm="SBO:0000299"></species>
<species metaid="metaid_M_r938" id="M_r938" name="dimethylallyl-PP" compartment="C_1" boundaryCondition="false" sboTerm="SBO:0000299"></species>
<species metaid="metaid_M_r939" id="M_r939" name="dimethylbenzimidazole" compartment="C_1" boundaryCondition="false" sboTerm="SBO:0000299"></species>
<species metaid="metaid_M_r940" id="M_r940" name="dimethylglycine" compartment="C_1" boundaryCondition="false" sboTerm="SBO:0000299"></species>
<species metaid="metaid_M_r942" id="M_r942" name="diphosphate" compartment="C_1" boundaryCondition="false" sboTerm="SBO:0000299"></species>
<species metaid="metaid_M_r943" id="M_r943" name="di-trans,poly-cis-decaprenyl diphosphate" compartment="C_1" boundaryCondition="false" sboTerm="SBO:0000299"></species>
<species metaid="metaid_M_r950" id="M_r950" name="di-trans,poly-cis-undecaprenyl diphosphate" compartment="C_1" boundaryCondition="false" sboTerm="SBO:0000299"></species>
<species metaid="metaid_M_r951" id="M_r951" name="di-trans,poly-cis-undecaprenyl phosphate" compartment="C_1" boundaryCondition="false" sboTerm="SBO:0000299"></species>
<species metaid="metaid_M_r115" id="M_r115" name="D-lactate" compartment="C_3" boundaryCondition="true" sboTerm="SBO:0000299"></species>
<species metaid="metaid_M_r220" id="M_r220" name="D-lactate" compartment="C_3" boundaryCondition="true" sboTerm="SBO:0000299"></species>
<species metaid="metaid_M_r286" id="M_r286" name="D-lactate" compartment="C_2" boundaryCondition="false" sboTerm="SBO:0000299"></species>
<species metaid="metaid_M_r953" id="M_r953" name="D-lactate" compartment="C_1" boundaryCondition="false" sboTerm="SBO:0000299"></species>
<species metaid="metaid_M_r116" id="M_r116" name="D-malate" compartment="C_3" boundaryCondition="true" sboTerm="SBO:0000299"></species>
<species metaid="metaid_M_r221" id="M_r221" name="D-malate" compartment="C_3" boundaryCondition="true" sboTerm="SBO:0000299"></species>
<species metaid="metaid_M_r287" id="M_r287" name="D-malate" compartment="C_1" boundaryCondition="false" sboTerm="SBO:0000299"></species>
<species metaid="metaid_M_r288" id="M_r288" name="D-malate" compartment="C_2" boundaryCondition="false" sboTerm="SBO:0000299"></species>
<species metaid="metaid_M_r119" id="M_r119" name="D-methionine" compartment="C_3" boundaryCondition="true" sboTerm="SBO:0000299"></species>
<species metaid="metaid_M_r225" id="M_r225" name="D-methionine" compartment="C_3" boundaryCondition="true" sboTerm="SBO:0000299"></species>
<species metaid="metaid_M_r956" id="M_r956" name="D-methionine" compartment="C_1" boundaryCondition="false" sboTerm="SBO:0000299"></species>
<species metaid="metaid_M_r957" id="M_r957" name="D-methionine" compartment="C_2" boundaryCondition="false" sboTerm="SBO:0000299"></species>
<species metaid="metaid_M_r960" id="M_r960" name="D-myo-inositol (3)-monophosphate" compartment="C_1" boundaryCondition="false" sboTerm="SBO:0000299"></species>
<species metaid="metaid_M_r121" id="M_r121" name="D-ribose" compartment="C_3" boundaryCondition="true" sboTerm="SBO:0000299"></species>
<species metaid="metaid_M_r459" id="M_r459" name="D-ribose" compartment="C_1" boundaryCondition="false" sboTerm="SBO:0000299"></species>
<species metaid="metaid_M_r962" id="M_r962" name="D-ribose" compartment="C_2" boundaryCondition="false" sboTerm="SBO:0000299"></species>
<species metaid="metaid_M_r963" id="M_r963" name="D-ribose-5-phosphate" compartment="C_1" boundaryCondition="false" sboTerm="SBO:0000299"></species>
<species metaid="metaid_M_r964" id="M_r964" name="D-ribulose-5-phosphate" compartment="C_1" boundaryCondition="false" sboTerm="SBO:0000299"></species>
<species metaid="metaid_M_r965" id="M_r965" name="D-sedoheptulose-7-phosphate" compartment="C_1" boundaryCondition="false" sboTerm="SBO:0000299"></species>
<species metaid="metaid_M_r106" id="M_r106" name="D-serine" compartment="C_3" boundaryCondition="true" sboTerm="SBO:0000299"></species>
<species metaid="metaid_M_r215" id="M_r215" name="D-serine" compartment="C_3" boundaryCondition="true" sboTerm="SBO:0000299"></species>
<species metaid="metaid_M_r966" id="M_r966" name="D-serine" compartment="C_1" boundaryCondition="false" sboTerm="SBO:0000299"></species>
<species metaid="metaid_M_r967" id="M_r967" name="D-serine" compartment="C_2" boundaryCondition="false" sboTerm="SBO:0000299"></species>
<species metaid="metaid_M_r968" id="M_r968" name="D-sorbitol" compartment="C_1" boundaryCondition="false" sboTerm="SBO:0000299"></species>
<species metaid="metaid_M_r971" id="M_r971" name="dTDP" compartment="C_1" boundaryCondition="false" sboTerm="SBO:0000299"></species>
<species metaid="metaid_M_r974" id="M_r974" name="dTDP-4-dehydro-6-deoxy-D-glucose" compartment="C_1" boundaryCondition="false" sboTerm="SBO:0000299"></species>
<species metaid="metaid_M_r975" id="M_r975" name="dTDP-4-dehydro-6-deoxy-L-mannose" compartment="C_1" boundaryCondition="false" sboTerm="SBO:0000299"></species>
<species metaid="metaid_M_r972" id="M_r972" name="dTDP-alpha-L-rhamnose" compartment="C_1" boundaryCondition="false" sboTerm="SBO:0000299"></species>
<species metaid="metaid_M_r977" id="M_r977" name="dTDP-D-glucose" compartment="C_1" boundaryCondition="false" sboTerm="SBO:0000299"></species>
<species metaid="metaid_M_r978" id="M_r978" name="dTMP" compartment="C_1" boundaryCondition="false" sboTerm="SBO:0000299"></species>
<species metaid="metaid_M_r979" id="M_r979" name="dTTP" compartment="C_1" boundaryCondition="false" sboTerm="SBO:0000299"></species>
<species metaid="metaid_M_r982" id="M_r982" name="dUDP" compartment="C_1" boundaryCondition="false" sboTerm="SBO:0000299"></species>
<species metaid="metaid_M_r983" id="M_r983" name="dUMP" compartment="C_1" boundaryCondition="false" sboTerm="SBO:0000299"></species>
<species metaid="metaid_M_r984" id="M_r984" name="dUTP" compartment="C_1" boundaryCondition="false" sboTerm="SBO:0000299"></species>
<species metaid="metaid_M_r122" id="M_r122" name="D-xylose" compartment="C_3" boundaryCondition="true" sboTerm="SBO:0000299"></species>
<species metaid="metaid_M_r292" id="M_r292" name="D-xylose" compartment="C_2" boundaryCondition="false" sboTerm="SBO:0000299"></species>
<species metaid="metaid_M_r985" id="M_r985" name="D-xylose" compartment="C_1" boundaryCondition="false" sboTerm="SBO:0000299"></species>
<species metaid="metaid_M_r986" id="M_r986" name="D-xylulose" compartment="C_1" boundaryCondition="false" sboTerm="SBO:0000299"></species>
<species metaid="metaid_M_r987" id="M_r987" name="D-xylulose-5-phosphate" compartment="C_1" boundaryCondition="false" sboTerm="SBO:0000299"></species>
<species metaid="metaid_M_r993" id="M_r993" name="erythronate-4-phosphate" compartment="C_1" boundaryCondition="false" sboTerm="SBO:0000299"></species>
<species metaid="metaid_M_r316" id="M_r316" name="ethanesulfonate" compartment="C_1" boundaryCondition="false" sboTerm="SBO:0000299"></species>
<species metaid="metaid_M_r317" id="M_r317" name="ethanesulfonate" compartment="C_2" boundaryCondition="false" sboTerm="SBO:0000299"></species>
<species metaid="metaid_M_r318" id="M_r318" name="ethanesulfonate" compartment="C_3" boundaryCondition="true" sboTerm="SBO:0000299"></species>
<species metaid="metaid_M_r994" id="M_r994" name="ethanol" compartment="C_1" boundaryCondition="false" sboTerm="SBO:0000299"></species>
<species metaid="metaid_M_r995" id="M_r995" name="ethanolamine" compartment="C_1" boundaryCondition="false" sboTerm="SBO:0000299"></species>
<species metaid="metaid_M_r996" id="M_r996" name="ethyl-(2R)-methyl-(3S)-hydroxybutanoate" compartment="C_1" boundaryCondition="false" sboTerm="SBO:0000299"></species>
<species metaid="metaid_M_r997" id="M_r997" name="ethyl-2-methylacetoacetate" compartment="C_1" boundaryCondition="false" sboTerm="SBO:0000299"></species>
<species metaid="metaid_M_r998" id="M_r998" name="ethylene glycol" compartment="C_1" boundaryCondition="false" sboTerm="SBO:0000299"></species>
<species metaid="metaid_M_r1539" id="M_r1539" name="Exported alginate, DA=0.19" compartment="C_3" boundaryCondition="true" sboTerm="SBO:0000299"></species>
<species metaid="metaid_M_r1540" id="M_r1540" name="Exported alginate, DA=0.32" compartment="C_3" boundaryCondition="true" sboTerm="SBO:0000299"></species>
<species metaid="metaid_M_r1000" id="M_r1000" name="FAD" compartment="C_1" boundaryCondition="false" sboTerm="SBO:0000299"></species>
<species metaid="metaid_M_r1001" id="M_r1001" name="FADH2" compartment="C_1" boundaryCondition="false" sboTerm="SBO:0000299"></species>
<species metaid="metaid_M_r123" id="M_r123" name="Fe2+" compartment="C_3" boundaryCondition="true" sboTerm="SBO:0000299"></species>
<species metaid="metaid_M_r293" id="M_r293" name="Fe2+" compartment="C_2" boundaryCondition="false" sboTerm="SBO:0000299"></species>
<species metaid="metaid_M_r1004" id="M_r1004" name="Fe2+" compartment="C_1" boundaryCondition="false" sboTerm="SBO:0000299"></species>
<species metaid="metaid_M_r294" id="M_r294" name="Fe3+" compartment="C_1" boundaryCondition="false" sboTerm="SBO:0000299"></species>
<species metaid="metaid_M_r295" id="M_r295" name="Fe3+" compartment="C_2" boundaryCondition="false" sboTerm="SBO:0000299"></species>
<species metaid="metaid_M_r1005" id="M_r1005" name="FMN" compartment="C_1" boundaryCondition="false" sboTerm="SBO:0000299"></species>
<species metaid="metaid_M_r1006" id="M_r1006" name="FMNH2" compartment="C_1" boundaryCondition="false" sboTerm="SBO:0000299"></species>
<species metaid="metaid_M_r1007" id="M_r1007" name="formaldehyde" compartment="C_1" boundaryCondition="false" sboTerm="SBO:0000299"></species>
<species metaid="metaid_M_r1008" id="M_r1008" name="formamide" compartment="C_1" boundaryCondition="false" sboTerm="SBO:0000299"></species>
<species metaid="metaid_M_r1009" id="M_r1009" name="formate" compartment="C_1" boundaryCondition="false" sboTerm="SBO:0000299"></species>
<species metaid="metaid_M_r1010" id="M_r1010" name="formyl-L-methionyl peptide" compartment="C_1" boundaryCondition="false" sboTerm="SBO:0000299"></species>
<species metaid="metaid_M_r1011" id="M_r1011" name="fructose-1,6-bisphosphate" compartment="C_1" boundaryCondition="false" sboTerm="SBO:0000299"></species>
<species metaid="metaid_M_r1012" id="M_r1012" name="fructose-1-phosphate" compartment="C_1" boundaryCondition="false" sboTerm="SBO:0000299"></species>
<species metaid="metaid_M_r1013" id="M_r1013" name="fructose-6-phosphate" compartment="C_1" boundaryCondition="false" sboTerm="SBO:0000299"></species>
<species metaid="metaid_M_r125" id="M_r125" name="fumarate" compartment="C_3" boundaryCondition="true" sboTerm="SBO:0000299"></species>
<species metaid="metaid_M_r227" id="M_r227" name="fumarate" compartment="C_3" boundaryCondition="true" sboTerm="SBO:0000299"></species>
<species metaid="metaid_M_r296" id="M_r296" name="fumarate" compartment="C_2" boundaryCondition="false" sboTerm="SBO:0000299"></species>
<species metaid="metaid_M_r1016" id="M_r1016" name="fumarate" compartment="C_1" boundaryCondition="false" sboTerm="SBO:0000299"></species>
<species metaid="metaid_M_r1020" id="M_r1020" name="gallate" compartment="C_1" boundaryCondition="false" sboTerm="SBO:0000299"></species>
<species metaid="metaid_M_r714" id="M_r714" name="gamma-butyrobetaine" compartment="C_1" boundaryCondition="false" sboTerm="SBO:0000299"></species>
<species metaid="metaid_M_r1021" id="M_r1021" name="GDP" compartment="C_1" boundaryCondition="false" sboTerm="SBO:0000299"></species>
<species metaid="metaid_M_r1023" id="M_r1023" name="GDP-4-dehydro-6-deoxy-D-mannose" compartment="C_1" boundaryCondition="false" sboTerm="SBO:0000299"></species>
<species metaid="metaid_M_r1024" id="M_r1024" name="GDP-4-dehydro-6-L-deoxygalactose" compartment="C_1" boundaryCondition="false" sboTerm="SBO:0000299"></species>
<species metaid="metaid_M_r1027" id="M_r1027" name="GDP-D-mannose" compartment="C_1" boundaryCondition="false" sboTerm="SBO:0000299"></species>
<species metaid="metaid_M_r1029" id="M_r1029" name="GDP-D-rhamnose" compartment="C_1" boundaryCondition="false" sboTerm="SBO:0000299"></species>
<species metaid="metaid_M_r1031" id="M_r1031" name="GDP-L-fucose" compartment="C_1" boundaryCondition="false" sboTerm="SBO:0000299"></species>
<species metaid="metaid_M_r1032" id="M_r1032" name="GDP-mannuronate" compartment="C_1" boundaryCondition="false" sboTerm="SBO:0000299"></species>
<species metaid="metaid_M_r1033" id="M_r1033" name="geranoyl-coA" compartment="C_1" boundaryCondition="false" sboTerm="SBO:0000299"></species>
<species metaid="metaid_M_r1037" id="M_r1037" name="geranyl-PP" compartment="C_1" boundaryCondition="false" sboTerm="SBO:0000299"></species>
<species metaid="metaid_M_r110" id="M_r110" name="gluconate" compartment="C_3" boundaryCondition="true" sboTerm="SBO:0000299"></species>
<species metaid="metaid_M_r218" id="M_r218" name="gluconate" compartment="C_3" boundaryCondition="true" sboTerm="SBO:0000299"></species>
<species metaid="metaid_M_r1038" id="M_r1038" name="gluconate" compartment="C_1" boundaryCondition="false" sboTerm="SBO:0000299"></species>
<species metaid="metaid_M_r1039" id="M_r1039" name="gluconate" compartment="C_2" boundaryCondition="false" sboTerm="SBO:0000299"></species>
<species metaid="metaid_M_r1040" id="M_r1040" name="glucono-delta-lactone" compartment="C_1" boundaryCondition="false" sboTerm="SBO:0000299"></species>
<species metaid="metaid_M_r1041" id="M_r1041" name="glucosyl-heptosyl2-KDO2-lipid A" compartment="C_1" boundaryCondition="false" sboTerm="SBO:0000299"></species>
<species metaid="metaid_M_r1042" id="M_r1042" name="glucosyl-heptosyl2-KDO2-lipid A-phosphate" compartment="C_1" boundaryCondition="false" sboTerm="SBO:0000299"></species>
<species metaid="metaid_M_r1045" id="M_r1045" name="glutaconate" compartment="C_1" boundaryCondition="false" sboTerm="SBO:0000299"></species>
<species metaid="metaid_M_r1046" id="M_r1046" name="glutaconyl-CoA" compartment="C_1" boundaryCondition="false" sboTerm="SBO:0000299"></species>
<species metaid="metaid_M_r1048" id="M_r1048" name="glutamate-1-semialdehyde" compartment="C_1" boundaryCondition="false" sboTerm="SBO:0000299"></species>
<species metaid="metaid_M_r1049" id="M_r1049" name="glutaminyl-tRNAGln" compartment="C_1" boundaryCondition="false" sboTerm="SBO:0000299"></species>
<species metaid="metaid_M_r1050" id="M_r1050" name="glutamyl-tRNAGln" compartment="C_1" boundaryCondition="false" sboTerm="SBO:0000299"></species>
<species metaid="metaid_M_r48" id="M_r48" name="glutarate" compartment="C_1" boundaryCondition="false" sboTerm="SBO:0000299"></species>
<species metaid="metaid_M_r1051" id="M_r1051" name="glutaryl-CoA" compartment="C_1" boundaryCondition="false" sboTerm="SBO:0000299"></species>
<species metaid="metaid_M_r1052" id="M_r1052" name="glutathione" compartment="C_1" boundaryCondition="false" sboTerm="SBO:0000299"></species>
<species metaid="metaid_M_r114" id="M_r114" name="glyceraldehyde" compartment="C_3" boundaryCondition="true" sboTerm="SBO:0000299"></species>
<species metaid="metaid_M_r219" id="M_r219" name="glyceraldehyde" compartment="C_3" boundaryCondition="true" sboTerm="SBO:0000299"></species>
<species metaid="metaid_M_r285" id="M_r285" name="glyceraldehyde" compartment="C_2" boundaryCondition="false" sboTerm="SBO:0000299"></species>
<species metaid="metaid_M_r1055" id="M_r1055" name="glyceraldehyde" compartment="C_1" boundaryCondition="false" sboTerm="SBO:0000299"></species>
<species metaid="metaid_M_r1056" id="M_r1056" name="glycerate" compartment="C_1" boundaryCondition="false" sboTerm="SBO:0000299"></species>
<species metaid="metaid_M_r126" id="M_r126" name="glycerol" compartment="C_3" boundaryCondition="true" sboTerm="SBO:0000299"></species>
<species metaid="metaid_M_r228" id="M_r228" name="glycerol" compartment="C_3" boundaryCondition="true" sboTerm="SBO:0000299"></species>
<species metaid="metaid_M_r1057" id="M_r1057" name="glycerol" compartment="C_1" boundaryCondition="false" sboTerm="SBO:0000299"></species>
<species metaid="metaid_M_r1059" id="M_r1059" name="glycerol" compartment="C_2" boundaryCondition="false" sboTerm="SBO:0000299"></species>
<species metaid="metaid_M_r128" id="M_r128" name="glycine" compartment="C_3" boundaryCondition="true" sboTerm="SBO:0000299"></species>
<species metaid="metaid_M_r230" id="M_r230" name="glycine" compartment="C_3" boundaryCondition="true" sboTerm="SBO:0000299"></species>
<species metaid="metaid_M_r1060" id="M_r1060" name="glycine" compartment="C_1" boundaryCondition="false" sboTerm="SBO:0000299"></species>
<species metaid="metaid_M_r1063" id="M_r1063" name="glycine" compartment="C_2" boundaryCondition="false" sboTerm="SBO:0000299"></species>
<species metaid="metaid_M_r129" id="M_r129" name="glycine betaine" compartment="C_3" boundaryCondition="true" sboTerm="SBO:0000299"></species>
<species metaid="metaid_M_r1061" id="M_r1061" name="glycine betaine" compartment="C_1" boundaryCondition="false" sboTerm="SBO:0000299"></species>
<species metaid="metaid_M_r1062" id="M_r1062" name="glycine betaine" compartment="C_2" boundaryCondition="false" sboTerm="SBO:0000299"></species>
<species metaid="metaid_M_r1064" id="M_r1064" name="glycolaldehyde" compartment="C_1" boundaryCondition="false" sboTerm="SBO:0000299"></species>
<species metaid="metaid_M_r130" id="M_r130" name="glycolate" compartment="C_3" boundaryCondition="true" sboTerm="SBO:0000299"></species>
<species metaid="metaid_M_r231" id="M_r231" name="glycolate" compartment="C_3" boundaryCondition="true" sboTerm="SBO:0000299"></species>
<species metaid="metaid_M_r1065" id="M_r1065" name="glycolate" compartment="C_1" boundaryCondition="false" sboTerm="SBO:0000299"></species>
<species metaid="metaid_M_r1066" id="M_r1066" name="glycolate" compartment="C_2" boundaryCondition="false" sboTerm="SBO:0000299"></species>
<species metaid="metaid_M_r463" id="M_r463" name="glycyl-tRNAgly" compartment="C_1" boundaryCondition="false" sboTerm="SBO:0000299"></species>
<species metaid="metaid_M_r1067" id="M_r1067" name="glyoxylate" compartment="C_1" boundaryCondition="false" sboTerm="SBO:0000299"></species>
<species metaid="metaid_M_r1068" id="M_r1068" name="GMP" compartment="C_1" boundaryCondition="false" sboTerm="SBO:0000299"></species>
<species metaid="metaid_M_r1070" id="M_r1070" name="GTP" compartment="C_1" boundaryCondition="false" sboTerm="SBO:0000299"></species>
<species metaid="metaid_M_r1071" id="M_r1071" name="guanine" compartment="C_1" boundaryCondition="false" sboTerm="SBO:0000299"></species>
<species metaid="metaid_M_r1072" id="M_r1072" name="guanosine" compartment="C_1" boundaryCondition="false" sboTerm="SBO:0000299"></species>
<species metaid="metaid_M_r1073" id="M_r1073" name="guanosine 3'-diphosphate 5'-triphosphate" compartment="C_1" boundaryCondition="false" sboTerm="SBO:0000299"></species>
<species metaid="metaid_M_r1074" id="M_r1074" name="guanosine 5'-diphosphate,3'-diphosphate" compartment="C_1" boundaryCondition="false" sboTerm="SBO:0000299"></species>
<species metaid="metaid_M_r131" id="M_r131" name="H+" compartment="C_3" boundaryCondition="true" sboTerm="SBO:0000299"></species>
<species metaid="metaid_M_r232" id="M_r232" name="H+" compartment="C_3" boundaryCondition="true" sboTerm="SBO:0000299"></species>
<species metaid="metaid_M_r1077" id="M_r1077" name="H+" compartment="C_1" boundaryCondition="true" sboTerm="SBO:0000299"></species>
<species metaid="metaid_M_r1078" id="M_r1078" name="H+" compartment="C_2" boundaryCondition="true" sboTerm="SBO:0000299"></species>
<species metaid="metaid_M_r1534" id="M_r1534" name="H+ involved in electron transport and ATP generation" compartment="C_1" boundaryCondition="false" sboTerm="SBO:0000299"></species>
<species metaid="metaid_M_r1535" id="M_r1535" name="H+ involved in electron transport and ATP generation" compartment="C_2" boundaryCondition="false" sboTerm="SBO:0000299"></species>
<species metaid="metaid_M_r132" id="M_r132" name="H2" compartment="C_3" boundaryCondition="true" sboTerm="SBO:0000299"></species>
<species metaid="metaid_M_r233" id="M_r233" name="H2" compartment="C_3" boundaryCondition="true" sboTerm="SBO:0000299"></species>
<species metaid="metaid_M_r297" id="M_r297" name="H2" compartment="C_2" boundaryCondition="false" sboTerm="SBO:0000299"></species>
<species metaid="metaid_M_r1079" id="M_r1079" name="H2" compartment="C_1" boundaryCondition="false" sboTerm="SBO:0000299"></species>
<species metaid="metaid_M_r1081" id="M_r1081" name="H2CO3" compartment="C_1" boundaryCondition="false" sboTerm="SBO:0000299"></species>
<species metaid="metaid_M_r133" id="M_r133" name="H2O" compartment="C_3" boundaryCondition="true" sboTerm="SBO:0000299"></species>
<species metaid="metaid_M_r234" id="M_r234" name="H2O" compartment="C_3" boundaryCondition="true" sboTerm="SBO:0000299"></species>
<species metaid="metaid_M_r298" id="M_r298" name="H2O" compartment="C_2" boundaryCondition="true" sboTerm="SBO:0000299"></species>
<species metaid="metaid_M_r1082" id="M_r1082" name="H2O" compartment="C_1" boundaryCondition="true" sboTerm="SBO:0000299"></species>
<species metaid="metaid_M_r1083" id="M_r1083" name="H2O2" compartment="C_1" boundaryCondition="false" sboTerm="SBO:0000299"></species>
<species metaid="metaid_M_r96" id="M_r96" name="HCO3-" compartment="C_3" boundaryCondition="true" sboTerm="SBO:0000299"></species>
<species metaid="metaid_M_r207" id="M_r207" name="HCO3-" compartment="C_3" boundaryCondition="true" sboTerm="SBO:0000299"></species>
<species metaid="metaid_M_r278" id="M_r278" name="HCO3-" compartment="C_2" boundaryCondition="false" sboTerm="SBO:0000299"></species>
<species metaid="metaid_M_r1085" id="M_r1085" name="HCO3-" compartment="C_1" boundaryCondition="false" sboTerm="SBO:0000299"></species>
<species metaid="metaid_M_r28" id="M_r28" name="Hexadecanoate (n-C16:0)" compartment="C_2" boundaryCondition="false" sboTerm="SBO:0000299"></species>
<species metaid="metaid_M_r134" id="M_r134" name="Hexadecanoate (n-C16:0)" compartment="C_3" boundaryCondition="true" sboTerm="SBO:0000299"></species>
<species metaid="metaid_M_r236" id="M_r236" name="Hexadecanoate (n-C16:0)" compartment="C_3" boundaryCondition="true" sboTerm="SBO:0000299"></species>
<species metaid="metaid_M_r342" id="M_r342" name="Hexadecanoate (n-C16:0)" compartment="C_1" boundaryCondition="false" sboTerm="SBO:0000299"></species>
<species metaid="metaid_M_r18" id="M_r18" name="trans-Hexadec-2-enoyl-CoA" compartment="C_1" boundaryCondition="false" sboTerm="SBO:0000299"></species>
<species metaid="metaid_M_r6" id="M_r6" name="cis-hexadec-9-enoyl-[acyl-carrier protein] (n-C16:1)" compartment="C_1" boundaryCondition="false" sboTerm="SBO:0000299"></species>
<species metaid="metaid_M_r504" id="M_r504" name="heme" compartment="C_1" boundaryCondition="false" sboTerm="SBO:0000299"></species>
<species metaid="metaid_M_r505" id="M_r505" name="heme" compartment="C_2" boundaryCondition="false" sboTerm="SBO:0000299"></species>
<species metaid="metaid_M_r275" id="M_r275" name="heme " compartment="C_3" boundaryCondition="true" sboTerm="SBO:0000299"></species>
<species metaid="metaid_M_r1086" id="M_r1086" name="heme o" compartment="C_1" boundaryCondition="false" sboTerm="SBO:0000299"></species>
<species metaid="metaid_M_r1088" id="M_r1088" name="heptosyl2-KDO2-lipid A" compartment="C_1" boundaryCondition="false" sboTerm="SBO:0000299"></species>
<species metaid="metaid_M_r1089" id="M_r1089" name="heptosyl-KDO2-lipid A" compartment="C_1" boundaryCondition="false" sboTerm="SBO:0000299"></species>
<species metaid="metaid_M_r409" id="M_r409" name="Hexanoyl-ACP (n-C6:0ACP)" compartment="C_1" boundaryCondition="false" sboTerm="SBO:0000299"></species>
<species metaid="metaid_M_r189" id="M_r189" name="Hg0" compartment="C_3" boundaryCondition="true" sboTerm="SBO:0000299"></species>
<species metaid="metaid_M_r273" id="M_r273" name="Hg0" compartment="C_3" boundaryCondition="true" sboTerm="SBO:0000299"></species>
<species metaid="metaid_M_r1094" id="M_r1094" name="Hg0" compartment="C_1" boundaryCondition="false" sboTerm="SBO:0000299"></species>
<species metaid="metaid_M_r1095" id="M_r1095" name="Hg0" compartment="C_2" boundaryCondition="false" sboTerm="SBO:0000299"></species>
<species metaid="metaid_M_r1096" id="M_r1096" name="histidinal" compartment="C_1" boundaryCondition="false" sboTerm="SBO:0000299"></species>
<species metaid="metaid_M_r1097" id="M_r1097" name="histidinol" compartment="C_1" boundaryCondition="false" sboTerm="SBO:0000299"></species>
<species metaid="metaid_M_r1098" id="M_r1098" name="homogentisate" compartment="C_1" boundaryCondition="false" sboTerm="SBO:0000299"></species>
<species metaid="metaid_M_r164" id="M_r164" name="homoserine" compartment="C_3" boundaryCondition="true" sboTerm="SBO:0000299"></species>
<species metaid="metaid_M_r263" id="M_r263" name="homoserine" compartment="C_3" boundaryCondition="true" sboTerm="SBO:0000299"></species>
<species metaid="metaid_M_r304" id="M_r304" name="homoserine" compartment="C_2" boundaryCondition="false" sboTerm="SBO:0000299"></species>
<species metaid="metaid_M_r1099" id="M_r1099" name="homoserine" compartment="C_1" boundaryCondition="false" sboTerm="SBO:0000299"></species>
<species metaid="metaid_M_r8" id="M_r8" name="trans-Hex-2-enoyl-CoA" compartment="C_1" boundaryCondition="false" sboTerm="SBO:0000299"></species>
<species metaid="metaid_M_r29" id="M_r29" name="Hexanoate (n-C6:0)" compartment="C_2" boundaryCondition="false" sboTerm="SBO:0000299"></species>
<species metaid="metaid_M_r136" id="M_r136" name="Hexanoate (n-C6:0)" compartment="C_3" boundaryCondition="true" sboTerm="SBO:0000299"></species>
<species metaid="metaid_M_r237" id="M_r237" name="Hexanoate (n-C6:0)" compartment="C_3" boundaryCondition="true" sboTerm="SBO:0000299"></species>
<species metaid="metaid_M_r343" id="M_r343" name="Hexanoate (n-C6:0)" compartment="C_1" boundaryCondition="false" sboTerm="SBO:0000299"></species>
<species metaid="metaid_M_r9" id="M_r9" name="Hexanoyl-CoA (n-C6:0CoA)" compartment="C_1" boundaryCondition="false" sboTerm="SBO:0000299"></species>
<species metaid="metaid_M_r1101" id="M_r1101" name="hydrogen cyanide" compartment="C_1" boundaryCondition="false" sboTerm="SBO:0000299"></species>
<species metaid="metaid_M_r1102" id="M_r1102" name="hydrogen sulfide" compartment="C_1" boundaryCondition="false" sboTerm="SBO:0000299"></species>
<species metaid="metaid_M_r1104" id="M_r1104" name="hydrogenobyrinate" compartment="C_1" boundaryCondition="false" sboTerm="SBO:0000299"></species>
<species metaid="metaid_M_r1105" id="M_r1105" name="hydrogenobyrinate a,c-diamide" compartment="C_1" boundaryCondition="false" sboTerm="SBO:0000299"></species>
<species metaid="metaid_M_r1106" id="M_r1106" name="hydroxymethylbilane" compartment="C_1" boundaryCondition="false" sboTerm="SBO:0000299"></species>
<species metaid="metaid_M_r1107" id="M_r1107" name="hydroxymethylpyrimidine" compartment="C_1" boundaryCondition="false" sboTerm="SBO:0000299"></species>
<species metaid="metaid_M_r1108" id="M_r1108" name="hydroxymethylpyrimidine phosphate" compartment="C_1" boundaryCondition="false" sboTerm="SBO:0000299"></species>
<species metaid="metaid_M_r1109" id="M_r1109" name="hydroxypyruvate" compartment="C_1" boundaryCondition="false" sboTerm="SBO:0000299"></species>
<species metaid="metaid_M_r1110" id="M_r1110" name="hypoxanthine" compartment="C_1" boundaryCondition="false" sboTerm="SBO:0000299"></species>
<species metaid="metaid_M_r1112" id="M_r1112" name="imidazole acetol-phosphate" compartment="C_1" boundaryCondition="false" sboTerm="SBO:0000299"></species>
<species metaid="metaid_M_r1113" id="M_r1113" name="iminoaspartate" compartment="C_1" boundaryCondition="false" sboTerm="SBO:0000299"></species>
<species metaid="metaid_M_r1115" id="M_r1115" name="indole" compartment="C_1" boundaryCondition="false" sboTerm="SBO:0000299"></species>
<species metaid="metaid_M_r1116" id="M_r1116" name="indole-3-acetamide" compartment="C_1" boundaryCondition="false" sboTerm="SBO:0000299"></species>
<species metaid="metaid_M_r1117" id="M_r1117" name="indole-3-acetate" compartment="C_1" boundaryCondition="false" sboTerm="SBO:0000299"></species>
<species metaid="metaid_M_r1118" id="M_r1118" name="indole-3-acetonitrile" compartment="C_1" boundaryCondition="false" sboTerm="SBO:0000299"></species>
<species metaid="metaid_M_r1119" id="M_r1119" name="indole-3-glycerol-phosphate" compartment="C_1" boundaryCondition="false" sboTerm="SBO:0000299"></species>
<species metaid="metaid_M_r1120" id="M_r1120" name="inosine" compartment="C_1" boundaryCondition="false" sboTerm="SBO:0000299"></species>
<species metaid="metaid_M_r1121" id="M_r1121" name="inosine-5'-phosphate" compartment="C_1" boundaryCondition="false" sboTerm="SBO:0000299"></species>
<species metaid="metaid_M_r1123" id="M_r1123" name="isoamyl alcohol" compartment="C_1" boundaryCondition="false" sboTerm="SBO:0000299"></species>
<species metaid="metaid_M_r1124" id="M_r1124" name="isobutanal" compartment="C_1" boundaryCondition="false" sboTerm="SBO:0000299"></species>
<species metaid="metaid_M_r1126" id="M_r1126" name="isobutanol" compartment="C_1" boundaryCondition="false" sboTerm="SBO:0000299"></species>
<species metaid="metaid_M_r1127" id="M_r1127" name="isobutyryl-CoA" compartment="C_1" boundaryCondition="false" sboTerm="SBO:0000299"></species>
<species metaid="metaid_M_r1128" id="M_r1128" name="isochorismate" compartment="C_1" boundaryCondition="false" sboTerm="SBO:0000299"></species>
<species metaid="metaid_M_r137" id="M_r137" name="isocitrate" compartment="C_3" boundaryCondition="true" sboTerm="SBO:0000299"></species>
<species metaid="metaid_M_r238" id="M_r238" name="isocitrate" compartment="C_3" boundaryCondition="true" sboTerm="SBO:0000299"></species>
<species metaid="metaid_M_r299" id="M_r299" name="isocitrate" compartment="C_2" boundaryCondition="false" sboTerm="SBO:0000299"></species>
<species metaid="metaid_M_r1129" id="M_r1129" name="isocitrate" compartment="C_1" boundaryCondition="false" sboTerm="SBO:0000299"></species>
<species metaid="metaid_M_r1131" id="M_r1131" name="isopropylmaleate" compartment="C_1" boundaryCondition="false" sboTerm="SBO:0000299"></species>
<species metaid="metaid_M_r1135" id="M_r1135" name="isovaleryl-CoA" compartment="C_1" boundaryCondition="false" sboTerm="SBO:0000299"></species>
<species metaid="metaid_M_r138" id="M_r138" name="K+" compartment="C_3" boundaryCondition="true" sboTerm="SBO:0000299"></species>
<species metaid="metaid_M_r239" id="M_r239" name="K+" compartment="C_3" boundaryCondition="true" sboTerm="SBO:0000299"></species>
<species metaid="metaid_M_r1138" id="M_r1138" name="K+" compartment="C_1" boundaryCondition="true" sboTerm="SBO:0000299"></species>
<species metaid="metaid_M_r1139" id="M_r1139" name="K+" compartment="C_2" boundaryCondition="true" sboTerm="SBO:0000299"></species>
<species metaid="metaid_M_r1140" id="M_r1140" name="KDO2-(lauroyl)-lipid IVA" compartment="C_1" boundaryCondition="false" sboTerm="SBO:0000299"></species>
<species metaid="metaid_M_r1141" id="M_r1141" name="KDO2-(palmitoleoyl)-lipid IVA" compartment="C_1" boundaryCondition="false" sboTerm="SBO:0000299"></species>
<species metaid="metaid_M_r1142" id="M_r1142" name="KDO2-lipid A" compartment="C_1" boundaryCondition="false" sboTerm="SBO:0000299"></species>
<species metaid="metaid_M_r1143" id="M_r1143" name="KDO2-lipid A, cold adapted" compartment="C_1" boundaryCondition="false" sboTerm="SBO:0000299"></species>
<species metaid="metaid_M_r1144" id="M_r1144" name="KDO2-lipid IVA" compartment="C_1" boundaryCondition="false" sboTerm="SBO:0000299"></species>
<species metaid="metaid_M_r1146" id="M_r1146" name="L,L-diaminopimelate" compartment="C_1" boundaryCondition="false" sboTerm="SBO:0000299"></species>
<species metaid="metaid_M_r1149" id="M_r1149" name="L-2,3-dihydrodipicolinate" compartment="C_1" boundaryCondition="false" sboTerm="SBO:0000299"></species>
<species metaid="metaid_M_r1150" id="M_r1150" name="L-2,4-diaminobutanoate" compartment="C_1" boundaryCondition="false" sboTerm="SBO:0000299"></species>
<species metaid="metaid_M_r139" id="M_r139" name="L-alanine" compartment="C_3" boundaryCondition="true" sboTerm="SBO:0000299"></species>
<species metaid="metaid_M_r240" id="M_r240" name="L-alanine" compartment="C_3" boundaryCondition="true" sboTerm="SBO:0000299"></species>
<species metaid="metaid_M_r332" id="M_r332" name="L-alanine" compartment="C_2" boundaryCondition="false" sboTerm="SBO:0000299"></species>
<species metaid="metaid_M_r1156" id="M_r1156" name="L-alanine" compartment="C_1" boundaryCondition="false" sboTerm="SBO:0000299"></species>
<species metaid="metaid_M_r64" id="M_r64" name="L-alanyl-tRNAala" compartment="C_1" boundaryCondition="false" sboTerm="SBO:0000299"></species>
<species metaid="metaid_M_r1157" id="M_r1157" name="L-allo-threonine" compartment="C_1" boundaryCondition="false" sboTerm="SBO:0000299"></species>
<species metaid="metaid_M_r327" id="M_r327" name="L-arabinose" compartment="C_3" boundaryCondition="true" sboTerm="SBO:0000299"></species>
<species metaid="metaid_M_r524" id="M_r524" name="L-arabinose" compartment="C_1" boundaryCondition="false" sboTerm="SBO:0000299"></species>
<species metaid="metaid_M_r525" id="M_r525" name="L-arabinose" compartment="C_2" boundaryCondition="false" sboTerm="SBO:0000299"></species>
<species metaid="metaid_M_r140" id="M_r140" name="L-arginine" compartment="C_3" boundaryCondition="true" sboTerm="SBO:0000299"></species>
<species metaid="metaid_M_r241" id="M_r241" name="L-arginine" compartment="C_3" boundaryCondition="true" sboTerm="SBO:0000299"></species>
<species metaid="metaid_M_r1160" id="M_r1160" name="L-arginine" compartment="C_1" boundaryCondition="false" sboTerm="SBO:0000299"></species>
<species metaid="metaid_M_r1161" id="M_r1161" name="L-arginine" compartment="C_2" boundaryCondition="false" sboTerm="SBO:0000299"></species>
<species metaid="metaid_M_r1162" id="M_r1162" name="L-arginino-succinate" compartment="C_1" boundaryCondition="false" sboTerm="SBO:0000299"></species>
<species metaid="metaid_M_r65" id="M_r65" name="L-arginyl-tRNAarg" compartment="C_1" boundaryCondition="false" sboTerm="SBO:0000299"></species>
<species metaid="metaid_M_r1163" id="M_r1163" name="L-arogenate" compartment="C_1" boundaryCondition="false" sboTerm="SBO:0000299"></species>
<species metaid="metaid_M_r1164" id="M_r1164" name="L-asparagine" compartment="C_1" boundaryCondition="false" sboTerm="SBO:0000299"></species>
<species metaid="metaid_M_r141" id="M_r141" name="L-aspartate" compartment="C_3" boundaryCondition="true" sboTerm="SBO:0000299"></species>
<species metaid="metaid_M_r205" id="M_r205" name="L-aspartate" compartment="C_3" boundaryCondition="true" sboTerm="SBO:0000299"></species>
<species metaid="metaid_M_r1165" id="M_r1165" name="L-aspartate" compartment="C_1" boundaryCondition="false" sboTerm="SBO:0000299"></species>
<species metaid="metaid_M_r1166" id="M_r1166" name="L-aspartate" compartment="C_2" boundaryCondition="false" sboTerm="SBO:0000299"></species>
<species metaid="metaid_M_r1167" id="M_r1167" name="L-aspartate-semialdehyde" compartment="C_1" boundaryCondition="false" sboTerm="SBO:0000299"></species>
<species metaid="metaid_M_r1168" id="M_r1168" name="L-aspartyl-4-phosphate" compartment="C_1" boundaryCondition="false" sboTerm="SBO:0000299"></species>
<species metaid="metaid_M_r1170" id="M_r1170" name="L-aspartyl-tRNAAsn" compartment="C_1" boundaryCondition="false" sboTerm="SBO:0000299"></species>
<species metaid="metaid_M_r66" id="M_r66" name="L-aspartyl-tRNAasp" compartment="C_1" boundaryCondition="false" sboTerm="SBO:0000299"></species>
<species metaid="metaid_M_r1172" id="M_r1172" name="L-canaline" compartment="C_1" boundaryCondition="false" sboTerm="SBO:0000299"></species>
<species metaid="metaid_M_r142" id="M_r142" name="L-carnitine" compartment="C_3" boundaryCondition="true" sboTerm="SBO:0000299"></species>
<species metaid="metaid_M_r243" id="M_r243" name="L-carnitine" compartment="C_3" boundaryCondition="true" sboTerm="SBO:0000299"></species>
<species metaid="metaid_M_r300" id="M_r300" name="L-carnitine" compartment="C_2" boundaryCondition="false" sboTerm="SBO:0000299"></species>
<species metaid="metaid_M_r1173" id="M_r1173" name="L-carnitine" compartment="C_1" boundaryCondition="false" sboTerm="SBO:0000299"></species>
<species metaid="metaid_M_r143" id="M_r143" name="L-cysteine" compartment="C_3" boundaryCondition="true" sboTerm="SBO:0000299"></species>
<species metaid="metaid_M_r244" id="M_r244" name="L-cysteine" compartment="C_3" boundaryCondition="true" sboTerm="SBO:0000299"></species>
<species metaid="metaid_M_r340" id="M_r340" name="L-cysteine" compartment="C_2" boundaryCondition="false" sboTerm="SBO:0000299"></species>
<species metaid="metaid_M_r1174" id="M_r1174" name="L-cysteine" compartment="C_1" boundaryCondition="false" sboTerm="SBO:0000299"></species>
<species metaid="metaid_M_r67" id="M_r67" name="L-cysteinyl-tRNAcys" compartment="C_1" boundaryCondition="false" sboTerm="SBO:0000299"></species>
<species metaid="metaid_M_r1175" id="M_r1175" name="L-erythro-4-hydroxy-glutamate" compartment="C_1" boundaryCondition="false" sboTerm="SBO:0000299"></species>
<species metaid="metaid_M_r1145" id="M_r1145" name="L-gamma-glutamylcysteine" compartment="C_1" boundaryCondition="false" sboTerm="SBO:0000299"></species>
<species metaid="metaid_M_r144" id="M_r144" name="L-glutamate" compartment="C_3" boundaryCondition="true" sboTerm="SBO:0000299"></species>
<species metaid="metaid_M_r245" id="M_r245" name="L-glutamate" compartment="C_3" boundaryCondition="true" sboTerm="SBO:0000299"></species>
<species metaid="metaid_M_r1176" id="M_r1176" name="L-glutamate" compartment="C_1" boundaryCondition="false" sboTerm="SBO:0000299"></species>
<species metaid="metaid_M_r1178" id="M_r1178" name="L-glutamate" compartment="C_2" boundaryCondition="false" sboTerm="SBO:0000299"></species>
<species metaid="metaid_M_r1177" id="M_r1177" name="L-glutamate gamma-semialdehyde" compartment="C_1" boundaryCondition="false" sboTerm="SBO:0000299"></species>
<species metaid="metaid_M_r1179" id="M_r1179" name="L-glutamate-5-phosphate" compartment="C_1" boundaryCondition="false" sboTerm="SBO:0000299"></species>
<species metaid="metaid_M_r145" id="M_r145" name="L-glutamine" compartment="C_3" boundaryCondition="true" sboTerm="SBO:0000299"></species>
<species metaid="metaid_M_r247" id="M_r247" name="L-glutamine" compartment="C_3" boundaryCondition="true" sboTerm="SBO:0000299"></species>
<species metaid="metaid_M_r1181" id="M_r1181" name="L-glutamine" compartment="C_1" boundaryCondition="false" sboTerm="SBO:0000299"></species>
<species metaid="metaid_M_r1182" id="M_r1182" name="L-glutamine" compartment="C_2" boundaryCondition="false" sboTerm="SBO:0000299"></species>
<species metaid="metaid_M_r69" id="M_r69" name="L-glutaminyl-tRNAgln" compartment="C_1" boundaryCondition="false" sboTerm="SBO:0000299"></species>
<species metaid="metaid_M_r70" id="M_r70" name="L-glutamyl-tRNAglu" compartment="C_1" boundaryCondition="false" sboTerm="SBO:0000299"></species>
<species metaid="metaid_M_r1183" id="M_r1183" name="L-gulono-1,4-lactone" compartment="C_1" boundaryCondition="false" sboTerm="SBO:0000299"></species>
<species metaid="metaid_M_r147" id="M_r147" name="L-histidine" compartment="C_3" boundaryCondition="true" sboTerm="SBO:0000299"></species>
<species metaid="metaid_M_r248" id="M_r248" name="L-histidine" compartment="C_3" boundaryCondition="true" sboTerm="SBO:0000299"></species>
<species metaid="metaid_M_r1184" id="M_r1184" name="L-histidine" compartment="C_1" boundaryCondition="false" sboTerm="SBO:0000299"></species>
<species metaid="metaid_M_r1185" id="M_r1185" name="L-histidine" compartment="C_2" boundaryCondition="false" sboTerm="SBO:0000299"></species>
<species metaid="metaid_M_r1186" id="M_r1186" name="L-histidinol-phosphate" compartment="C_1" boundaryCondition="false" sboTerm="SBO:0000299"></species>
<species metaid="metaid_M_r71" id="M_r71" name="L-histidyl-tRNAhis" compartment="C_1" boundaryCondition="false" sboTerm="SBO:0000299"></species>
<species metaid="metaid_M_r1187" id="M_r1187" name="L-homocysteine" compartment="C_1" boundaryCondition="false" sboTerm="SBO:0000299"></species>
<species metaid="metaid_M_r1189" id="M_r1189" name="L-iditol" compartment="C_1" boundaryCondition="false" sboTerm="SBO:0000299"></species>
<species metaid="metaid_M_r1190" id="M_r1190" name="L-idonate" compartment="C_1" boundaryCondition="false" sboTerm="SBO:0000299"></species>
<species metaid="metaid_M_r1192" id="M_r1192" name="linamarin" compartment="C_1" boundaryCondition="false" sboTerm="SBO:0000299"></species>
<species metaid="metaid_M_r1194" id="M_r1194" name="lipid A disaccharide" compartment="C_1" boundaryCondition="false" sboTerm="SBO:0000299"></species>
<species metaid="metaid_M_r1196" id="M_r1196" name="lipid IVA" compartment="C_1" boundaryCondition="false" sboTerm="SBO:0000299"></species>
<species metaid="metaid_M_r1198" id="M_r1198" name="lipoate" compartment="C_1" boundaryCondition="false" sboTerm="SBO:0000299"></species>
<species metaid="metaid_M_r533" id="M_r533" name="lipoate acetyltransferase N6-(dihydrolipoyl)lysine" compartment="C_1" boundaryCondition="false" sboTerm="SBO:0000299"></species>
<species metaid="metaid_M_r531" id="M_r531" name="lipoate acetyltransferase N6-(lipoyl)lysine" compartment="C_1" boundaryCondition="false" sboTerm="SBO:0000299"></species>
<species metaid="metaid_M_r536" id="M_r536" name="lipoate acetyltransferase N6-(S-acetyldihydrolipoyl)lysine" compartment="C_1" boundaryCondition="false" sboTerm="SBO:0000299"></species>
<species metaid="metaid_M_r148" id="M_r148" name="L-isoleucine" compartment="C_3" boundaryCondition="true" sboTerm="SBO:0000299"></species>
<species metaid="metaid_M_r249" id="M_r249" name="L-isoleucine" compartment="C_3" boundaryCondition="true" sboTerm="SBO:0000299"></species>
<species metaid="metaid_M_r330" id="M_r330" name="L-isoleucine" compartment="C_2" boundaryCondition="false" sboTerm="SBO:0000299"></species>
<species metaid="metaid_M_r1199" id="M_r1199" name="L-isoleucine" compartment="C_1" boundaryCondition="false" sboTerm="SBO:0000299"></species>
<species metaid="metaid_M_r72" id="M_r72" name="L-isoleucyl-tRNAile" compartment="C_1" boundaryCondition="false" sboTerm="SBO:0000299"></species>
<species metaid="metaid_M_r149" id="M_r149" name="L-lactate" compartment="C_3" boundaryCondition="true" sboTerm="SBO:0000299"></species>
<species metaid="metaid_M_r250" id="M_r250" name="L-lactate" compartment="C_3" boundaryCondition="true" sboTerm="SBO:0000299"></species>
<species metaid="metaid_M_r302" id="M_r302" name="L-lactate" compartment="C_2" boundaryCondition="false" sboTerm="SBO:0000299"></species>
<species metaid="metaid_M_r1201" id="M_r1201" name="L-lactate" compartment="C_1" boundaryCondition="false" sboTerm="SBO:0000299"></species>
<species metaid="metaid_M_r150" id="M_r150" name="L-leucine" compartment="C_3" boundaryCondition="true" sboTerm="SBO:0000299"></species>
<species metaid="metaid_M_r251" id="M_r251" name="L-leucine" compartment="C_3" boundaryCondition="true" sboTerm="SBO:0000299"></species>
<species metaid="metaid_M_r329" id="M_r329" name="L-leucine" compartment="C_2" boundaryCondition="false" sboTerm="SBO:0000299"></species>
<species metaid="metaid_M_r1204" id="M_r1204" name="L-leucine" compartment="C_1" boundaryCondition="false" sboTerm="SBO:0000299"></species>
<species metaid="metaid_M_r73" id="M_r73" name="L-leucyl-tRNAleu" compartment="C_1" boundaryCondition="false" sboTerm="SBO:0000299"></species>
<species metaid="metaid_M_r151" id="M_r151" name="L-lysine" compartment="C_3" boundaryCondition="true" sboTerm="SBO:0000299"></species>
<species metaid="metaid_M_r252" id="M_r252" name="L-lysine" compartment="C_3" boundaryCondition="true" sboTerm="SBO:0000299"></species>
<species metaid="metaid_M_r341" id="M_r341" name="L-lysine" compartment="C_2" boundaryCondition="false" sboTerm="SBO:0000299"></species>
<species metaid="metaid_M_r1205" id="M_r1205" name="L-lysine" compartment="C_1" boundaryCondition="false" sboTerm="SBO:0000299"></species>
<species metaid="metaid_M_r74" id="M_r74" name="L-lysyl-tRNAlys" compartment="C_1" boundaryCondition="false" sboTerm="SBO:0000299"></species>
<species metaid="metaid_M_r153" id="M_r153" name="L-methionine" compartment="C_3" boundaryCondition="true" sboTerm="SBO:0000299"></species>
<species metaid="metaid_M_r254" id="M_r254" name="L-methionine" compartment="C_3" boundaryCondition="true" sboTerm="SBO:0000299"></species>
<species metaid="metaid_M_r336" id="M_r336" name="L-methionine" compartment="C_2" boundaryCondition="false" sboTerm="SBO:0000299"></species>
<species metaid="metaid_M_r1206" id="M_r1206" name="L-methionine" compartment="C_1" boundaryCondition="false" sboTerm="SBO:0000299"></species>
<species metaid="metaid_M_r460" id="M_r460" name="L-methionyl-tRNAfmet" compartment="C_1" boundaryCondition="false" sboTerm="SBO:0000299"></species>
<species metaid="metaid_M_r75" id="M_r75" name="L-methionyl-tRNAmet" compartment="C_1" boundaryCondition="false" sboTerm="SBO:0000299"></species>
<species metaid="metaid_M_r484" id="M_r484" name="L-O-phosphoserine" compartment="C_1" boundaryCondition="false" sboTerm="SBO:0000299"></species>
<species metaid="metaid_M_r174" id="M_r174" name="L-ornithine" compartment="C_3" boundaryCondition="true" sboTerm="SBO:0000299"></species>
<species metaid="metaid_M_r266" id="M_r266" name="L-ornithine" compartment="C_3" boundaryCondition="true" sboTerm="SBO:0000299"></species>
<species metaid="metaid_M_r1207" id="M_r1207" name="L-ornithine" compartment="C_1" boundaryCondition="false" sboTerm="SBO:0000299"></species>
<species metaid="metaid_M_r1208" id="M_r1208" name="L-ornithine" compartment="C_2" boundaryCondition="false" sboTerm="SBO:0000299"></species>
<species metaid="metaid_M_r1209" id="M_r1209" name="L-pantoate" compartment="C_1" boundaryCondition="false" sboTerm="SBO:0000299"></species>
<species metaid="metaid_M_r154" id="M_r154" name="L-phenylalanine" compartment="C_3" boundaryCondition="true" sboTerm="SBO:0000299"></species>
<species metaid="metaid_M_r255" id="M_r255" name="L-phenylalanine" compartment="C_3" boundaryCondition="true" sboTerm="SBO:0000299"></species>
<species metaid="metaid_M_r338" id="M_r338" name="L-phenylalanine" compartment="C_2" boundaryCondition="false" sboTerm="SBO:0000299"></species>
<species metaid="metaid_M_r1210" id="M_r1210" name="L-phenylalanine" compartment="C_1" boundaryCondition="false" sboTerm="SBO:0000299"></species>
<species metaid="metaid_M_r76" id="M_r76" name="L-phenylalanyl-tRNAphe" compartment="C_1" boundaryCondition="false" sboTerm="SBO:0000299"></species>
<species metaid="metaid_M_r155" id="M_r155" name="L-proline" compartment="C_3" boundaryCondition="true" sboTerm="SBO:0000299"></species>
<species metaid="metaid_M_r256" id="M_r256" name="L-proline" compartment="C_3" boundaryCondition="true" sboTerm="SBO:0000299"></species>
<species metaid="metaid_M_r1211" id="M_r1211" name="L-proline" compartment="C_1" boundaryCondition="false" sboTerm="SBO:0000299"></species>
<species metaid="metaid_M_r1212" id="M_r1212" name="L-proline" compartment="C_2" boundaryCondition="false" sboTerm="SBO:0000299"></species>
<species metaid="metaid_M_r77" id="M_r77" name="L-prolyl-tRNApro" compartment="C_1" boundaryCondition="false" sboTerm="SBO:0000299"></species>
<species metaid="metaid_M_r156" id="M_r156" name="L-serine" compartment="C_3" boundaryCondition="true" sboTerm="SBO:0000299"></species>
<species metaid="metaid_M_r258" id="M_r258" name="L-serine" compartment="C_3" boundaryCondition="true" sboTerm="SBO:0000299"></species>
<species metaid="metaid_M_r1213" id="M_r1213" name="L-serine" compartment="C_1" boundaryCondition="false" sboTerm="SBO:0000299"></species>
<species metaid="metaid_M_r1215" id="M_r1215" name="L-serine" compartment="C_2" boundaryCondition="false" sboTerm="SBO:0000299"></species>
<species metaid="metaid_M_r80" id="M_r80" name="L-seryl-tRNAsec" compartment="C_1" boundaryCondition="false" sboTerm="SBO:0000299"></species>
<species metaid="metaid_M_r78" id="M_r78" name="L-seryl-tRNAser" compartment="C_1" boundaryCondition="false" sboTerm="SBO:0000299"></species>
<species metaid="metaid_M_r158" id="M_r158" name="L-threonine" compartment="C_3" boundaryCondition="true" sboTerm="SBO:0000299"></species>
<species metaid="metaid_M_r259" id="M_r259" name="L-threonine" compartment="C_3" boundaryCondition="true" sboTerm="SBO:0000299"></species>
<species metaid="metaid_M_r339" id="M_r339" name="L-threonine" compartment="C_2" boundaryCondition="false" sboTerm="SBO:0000299"></species>
<species metaid="metaid_M_r1216" id="M_r1216" name="L-threonine" compartment="C_1" boundaryCondition="false" sboTerm="SBO:0000299"></species>
<species metaid="metaid_M_r81" id="M_r81" name="L-threonyl-tRNAthr" compartment="C_1" boundaryCondition="false" sboTerm="SBO:0000299"></species>
<species metaid="metaid_M_r337" id="M_r337" name="L-tryptophan" compartment="C_2" boundaryCondition="false" sboTerm="SBO:0000299"></species>
<species metaid="metaid_M_r345" id="M_r345" name="L-tryptophan" compartment="C_3" boundaryCondition="true" sboTerm="SBO:0000299"></species>
<species metaid="metaid_M_r347" id="M_r347" name="L-tryptophan" compartment="C_3" boundaryCondition="true" sboTerm="SBO:0000299"></species>
<species metaid="metaid_M_r1217" id="M_r1217" name="L-tryptophan" compartment="C_1" boundaryCondition="false" sboTerm="SBO:0000299"></species>
<species metaid="metaid_M_r82" id="M_r82" name="L-tryptophanyl-tRNAtrp" compartment="C_1" boundaryCondition="false" sboTerm="SBO:0000299"></species>
<species metaid="metaid_M_r159" id="M_r159" name="L-tyrosine" compartment="C_3" boundaryCondition="true" sboTerm="SBO:0000299"></species>
<species metaid="metaid_M_r260" id="M_r260" name="L-tyrosine" compartment="C_3" boundaryCondition="true" sboTerm="SBO:0000299"></species>
<species metaid="metaid_M_r331" id="M_r331" name="L-tyrosine" compartment="C_2" boundaryCondition="false" sboTerm="SBO:0000299"></species>
<species metaid="metaid_M_r1218" id="M_r1218" name="L-tyrosine" compartment="C_1" boundaryCondition="false" sboTerm="SBO:0000299"></species>
<species metaid="metaid_M_r83" id="M_r83" name="L-tyrosyl-tRNAtyr" compartment="C_1" boundaryCondition="false" sboTerm="SBO:0000299"></species>
<species metaid="metaid_M_r160" id="M_r160" name="L-valine" compartment="C_3" boundaryCondition="true" sboTerm="SBO:0000299"></species>
<species metaid="metaid_M_r261" id="M_r261" name="L-valine" compartment="C_3" boundaryCondition="true" sboTerm="SBO:0000299"></species>
<species metaid="metaid_M_r333" id="M_r333" name="L-valine" compartment="C_2" boundaryCondition="false" sboTerm="SBO:0000299"></species>
<species metaid="metaid_M_r1219" id="M_r1219" name="L-valine" compartment="C_1" boundaryCondition="false" sboTerm="SBO:0000299"></species>
<species metaid="metaid_M_r84" id="M_r84" name="L-valyl-tRNAval" compartment="C_1" boundaryCondition="false" sboTerm="SBO:0000299"></species>
<species metaid="metaid_M_r152" id="M_r152" name="malate" compartment="C_3" boundaryCondition="true" sboTerm="SBO:0000299"></species>
<species metaid="metaid_M_r253" id="M_r253" name="malate" compartment="C_3" boundaryCondition="true" sboTerm="SBO:0000299"></species>
<species metaid="metaid_M_r303" id="M_r303" name="malate" compartment="C_2" boundaryCondition="false" sboTerm="SBO:0000299"></species>
<species metaid="metaid_M_r1220" id="M_r1220" name="malate" compartment="C_1" boundaryCondition="false" sboTerm="SBO:0000299"></species>
<species metaid="metaid_M_r1222" id="M_r1222" name="maleate" compartment="C_1" boundaryCondition="false" sboTerm="SBO:0000299"></species>
<species metaid="metaid_M_r162" id="M_r162" name="malonate" compartment="C_3" boundaryCondition="true" sboTerm="SBO:0000299"></species>
<species metaid="metaid_M_r262" id="M_r262" name="malonate" compartment="C_3" boundaryCondition="true" sboTerm="SBO:0000299"></species>
<species metaid="metaid_M_r1223" id="M_r1223" name="malonate" compartment="C_1" boundaryCondition="false" sboTerm="SBO:0000299"></species>
<species metaid="metaid_M_r1226" id="M_r1226" name="malonate" compartment="C_2" boundaryCondition="false" sboTerm="SBO:0000299"></species>
<species metaid="metaid_M_r1224" id="M_r1224" name="malonate semialdehyde" compartment="C_1" boundaryCondition="false" sboTerm="SBO:0000299"></species>
<species metaid="metaid_M_r58" id="M_r58" name="malonylACP" compartment="C_1" boundaryCondition="false" sboTerm="SBO:0000299"></species>
<species metaid="metaid_M_r1227" id="M_r1227" name="malonyl-CoA" compartment="C_1" boundaryCondition="false" sboTerm="SBO:0000299"></species>
<species metaid="metaid_M_r165" id="M_r165" name="maltose" compartment="C_3" boundaryCondition="true" sboTerm="SBO:0000299"></species>
<species metaid="metaid_M_r305" id="M_r305" name="maltose" compartment="C_2" boundaryCondition="false" sboTerm="SBO:0000299"></species>
<species metaid="metaid_M_r1231" id="M_r1231" name="maltose" compartment="C_1" boundaryCondition="false" sboTerm="SBO:0000299"></species>
<species metaid="metaid_M_r1232" id="M_r1232" name="maltotetraose" compartment="C_1" boundaryCondition="false" sboTerm="SBO:0000299"></species>
<species metaid="metaid_M_r1233" id="M_r1233" name="maltotriose" compartment="C_1" boundaryCondition="false" sboTerm="SBO:0000299"></species>
<species metaid="metaid_M_r117" id="M_r117" name="mannitol" compartment="C_3" boundaryCondition="true" sboTerm="SBO:0000299"></species>
<species metaid="metaid_M_r222" id="M_r222" name="mannitol" compartment="C_3" boundaryCondition="true" sboTerm="SBO:0000299"></species>
<species metaid="metaid_M_r289" id="M_r289" name="mannitol" compartment="C_2" boundaryCondition="false" sboTerm="SBO:0000299"></species>
<species metaid="metaid_M_r1235" id="M_r1235" name="mannitol" compartment="C_1" boundaryCondition="false" sboTerm="SBO:0000299"></species>
<species metaid="metaid_M_r118" id="M_r118" name="mannose" compartment="C_3" boundaryCondition="true" sboTerm="SBO:0000299"></species>
<species metaid="metaid_M_r291" id="M_r291" name="mannose" compartment="C_2" boundaryCondition="false" sboTerm="SBO:0000299"></species>
<species metaid="metaid_M_r1237" id="M_r1237" name="mannose" compartment="C_1" boundaryCondition="false" sboTerm="SBO:0000299"></species>
<species metaid="metaid_M_r1238" id="M_r1238" name="mannose-6-phosphate" compartment="C_1" boundaryCondition="false" sboTerm="SBO:0000299"></species>
<species metaid="metaid_M_r1239" id="M_r1239" name="mannuronate" compartment="C_1" boundaryCondition="false" sboTerm="SBO:0000299"></species>
<species metaid="metaid_M_r1243" id="M_r1243" name="meso-diaminopimelate" compartment="C_1" boundaryCondition="false" sboTerm="SBO:0000299"></species>
<species metaid="metaid_M_r313" id="M_r313" name="methanesulfonate" compartment="C_1" boundaryCondition="false" sboTerm="SBO:0000299"></species>
<species metaid="metaid_M_r314" id="M_r314" name="methanesulfonate" compartment="C_2" boundaryCondition="false" sboTerm="SBO:0000299"></species>
<species metaid="metaid_M_r315" id="M_r315" name="methanesulfonate" compartment="C_3" boundaryCondition="true" sboTerm="SBO:0000299"></species>
<species metaid="metaid_M_r1244" id="M_r1244" name="methanethiol" compartment="C_1" boundaryCondition="false" sboTerm="SBO:0000299"></species>
<species metaid="metaid_M_r1246" id="M_r1246" name="methionol" compartment="C_1" boundaryCondition="false" sboTerm="SBO:0000299"></species>
<species metaid="metaid_M_r1248" id="M_r1248" name="methionyl peptide" compartment="C_1" boundaryCondition="false" sboTerm="SBO:0000299"></species>
<species metaid="metaid_M_r1249" id="M_r1249" name="methylacrylyl-CoA" compartment="C_1" boundaryCondition="false" sboTerm="SBO:0000299"></species>
<species metaid="metaid_M_r1250" id="M_r1250" name="methylglyoxal" compartment="C_1" boundaryCondition="false" sboTerm="SBO:0000299"></species>
<species metaid="metaid_M_r1251" id="M_r1251" name="methylisocitrate" compartment="C_1" boundaryCondition="false" sboTerm="SBO:0000299"></species>
<species metaid="metaid_M_r1252" id="M_r1252" name="methylmalonate-semialdehyde" compartment="C_1" boundaryCondition="false" sboTerm="SBO:0000299"></species>
<species metaid="metaid_M_r161" id="M_r161" name="Mg2+" compartment="C_3" boundaryCondition="true" sboTerm="SBO:0000299"></species>
<species metaid="metaid_M_r1254" id="M_r1254" name="Mg2+" compartment="C_1" boundaryCondition="false" sboTerm="SBO:0000299"></species>
<species metaid="metaid_M_r1255" id="M_r1255" name="Mg2+" compartment="C_2" boundaryCondition="false" sboTerm="SBO:0000299"></species>
<species metaid="metaid_M_r1256" id="M_r1256" name="Mg-protoporphyrin" compartment="C_1" boundaryCondition="false" sboTerm="SBO:0000299"></species>
<species metaid="metaid_M_r166" id="M_r166" name="Mn2+" compartment="C_3" boundaryCondition="true" sboTerm="SBO:0000299"></species>
<species metaid="metaid_M_r306" id="M_r306" name="Mn2+" compartment="C_1" boundaryCondition="false" sboTerm="SBO:0000299"></species>
<species metaid="metaid_M_r307" id="M_r307" name="Mn2+" compartment="C_2" boundaryCondition="false" sboTerm="SBO:0000299"></species>
<species metaid="metaid_M_r167" id="M_r167" name="Mo2+" compartment="C_3" boundaryCondition="true" sboTerm="SBO:0000299"></species>
<species metaid="metaid_M_r1261" id="M_r1261" name="Mo2+" compartment="C_1" boundaryCondition="false" sboTerm="SBO:0000299"></species>
<species metaid="metaid_M_r1262" id="M_r1262" name="Mo2+" compartment="C_2" boundaryCondition="false" sboTerm="SBO:0000299"></species>
<species metaid="metaid_M_r1263" id="M_r1263" name="molybdopterin" compartment="C_1" boundaryCondition="false" sboTerm="SBO:0000299"></species>
<species metaid="metaid_M_r1264" id="M_r1264" name="molybdopterin guanine dinucleotide" compartment="C_1" boundaryCondition="false" sboTerm="SBO:0000299"></species>
<species metaid="metaid_M_r1266" id="M_r1266" name="morphine" compartment="C_1" boundaryCondition="false" sboTerm="SBO:0000299"></species>
<species metaid="metaid_M_r1267" id="M_r1267" name="morphinone" compartment="C_1" boundaryCondition="false" sboTerm="SBO:0000299"></species>
<species metaid="metaid_M_r1270" id="M_r1270" name="myo-inositol" compartment="C_1" boundaryCondition="false" sboTerm="SBO:0000299"></species>
<species metaid="metaid_M_r59" id="M_r59" name="myristoylACP" compartment="C_1" boundaryCondition="false" sboTerm="SBO:0000299"></species>
<species metaid="metaid_M_r1273" id="M_r1273" name="N-(5'-phosphoribosyl)-anthranilate" compartment="C_1" boundaryCondition="false" sboTerm="SBO:0000299"></species>
<species metaid="metaid_M_r1274" id="M_r1274" name="N10-formyl-THF" compartment="C_1" boundaryCondition="false" sboTerm="SBO:0000299"></species>
<species metaid="metaid_M_r1276" id="M_r1276" name="N2-succinylglutamate" compartment="C_1" boundaryCondition="false" sboTerm="SBO:0000299"></species>
<species metaid="metaid_M_r1277" id="M_r1277" name="N2-succinyl-L-arginine" compartment="C_1" boundaryCondition="false" sboTerm="SBO:0000299"></species>
<species metaid="metaid_M_r1278" id="M_r1278" name="N2-succinyl-L-glutamate 5-semialdehyde" compartment="C_1" boundaryCondition="false" sboTerm="SBO:0000299"></species>
<species metaid="metaid_M_r1279" id="M_r1279" name="N2-succinyl-L-ornithine" compartment="C_1" boundaryCondition="false" sboTerm="SBO:0000299"></species>
<species metaid="metaid_M_r1281" id="M_r1281" name="N5-carboxyaminoimidazole ribonucleotide" compartment="C_1" boundaryCondition="false" sboTerm="SBO:0000299"></species>
<species metaid="metaid_M_r169" id="M_r169" name="Na+" compartment="C_3" boundaryCondition="true" sboTerm="SBO:0000299"></species>
<species metaid="metaid_M_r264" id="M_r264" name="Na+" compartment="C_3" boundaryCondition="true" sboTerm="SBO:0000299"></species>
<species metaid="metaid_M_r1284" id="M_r1284" name="Na+" compartment="C_1" boundaryCondition="true" sboTerm="SBO:0000299"></species>
<species metaid="metaid_M_r1285" id="M_r1285" name="Na+" compartment="C_2" boundaryCondition="true" sboTerm="SBO:0000299"></species>
<species metaid="metaid_M_r1286" id="M_r1286" name="N-acetyl-4-aminobutanal" compartment="C_1" boundaryCondition="false" sboTerm="SBO:0000299"></species>
<species metaid="metaid_M_r1287" id="M_r1287" name="N-acetyl-4-aminobutyrate" compartment="C_1" boundaryCondition="false" sboTerm="SBO:0000299"></species>
<species metaid="metaid_M_r1288" id="M_r1288" name="N-acetyl-D-glucosamine-6-phosphate" compartment="C_1" boundaryCondition="false" sboTerm="SBO:0000299"></species>
<species metaid="metaid_M_r1289" id="M_r1289" name="N-acetyl-glucosamine-1-phosphate" compartment="C_1" boundaryCondition="false" sboTerm="SBO:0000299"></species>
<species metaid="metaid_M_r1290" id="M_r1290" name="N-acetylglutamyl-phosphate" compartment="C_1" boundaryCondition="false" sboTerm="SBO:0000299"></species>
<species metaid="metaid_M_r1292" id="M_r1292" name="N-acetyl-L-citrulline" compartment="C_1" boundaryCondition="false" sboTerm="SBO:0000299"></species>
<species metaid="metaid_M_r1293" id="M_r1293" name="N-acetyl-L-glutamate" compartment="C_1" boundaryCondition="false" sboTerm="SBO:0000299"></species>
<species metaid="metaid_M_r1294" id="M_r1294" name="N-acetyl-L-glutamate 5-semialdehyde" compartment="C_1" boundaryCondition="false" sboTerm="SBO:0000299"></species>
<species metaid="metaid_M_r1295" id="M_r1295" name="N-acetyl-L-ornithine" compartment="C_1" boundaryCondition="false" sboTerm="SBO:0000299"></species>
<species metaid="metaid_M_r1299" id="M_r1299" name="NAD+" compartment="C_1" boundaryCondition="false" sboTerm="SBO:0000299"></species>
<species metaid="metaid_M_r1300" id="M_r1300" name="NADH" compartment="C_1" boundaryCondition="false" sboTerm="SBO:0000299"></species>
<species metaid="metaid_M_r1301" id="M_r1301" name="NADP+" compartment="C_1" boundaryCondition="false" sboTerm="SBO:0000299"></species>
<species metaid="metaid_M_r1303" id="M_r1303" name="NADPH" compartment="C_1" boundaryCondition="false" sboTerm="SBO:0000299"></species>
<species metaid="metaid_M_r1304" id="M_r1304" name="N-carbamoyl-L-aspartate" compartment="C_1" boundaryCondition="false" sboTerm="SBO:0000299"></species>
<species metaid="metaid_M_r1305" id="M_r1305" name="N-formimino-L-glutamate" compartment="C_1" boundaryCondition="false" sboTerm="SBO:0000299"></species>
<species metaid="metaid_M_r1306" id="M_r1306" name="N-formyl-L-glutamate" compartment="C_1" boundaryCondition="false" sboTerm="SBO:0000299"></species>
<species metaid="metaid_M_r461" id="M_r461" name="N-formyl-L-methionyl-tRNAfmet" compartment="C_1" boundaryCondition="false" sboTerm="SBO:0000299"></species>
<species metaid="metaid_M_r1307" id="M_r1307" name="NH(4)OH" compartment="C_1" boundaryCondition="false" sboTerm="SBO:0000299"></species>
<species metaid="metaid_M_r1311" id="M_r1311" name="nicotinamide" compartment="C_1" boundaryCondition="false" sboTerm="SBO:0000299"></species>
<species metaid="metaid_M_r170" id="M_r170" name="nicotinamide mononucleotide" compartment="C_3" boundaryCondition="true" sboTerm="SBO:0000299"></species>
<species metaid="metaid_M_r265" id="M_r265" name="nicotinamide mononucleotide" compartment="C_3" boundaryCondition="true" sboTerm="SBO:0000299"></species>
<species metaid="metaid_M_r1312" id="M_r1312" name="nicotinamide mononucleotide" compartment="C_1" boundaryCondition="false" sboTerm="SBO:0000299"></species>
<species metaid="metaid_M_r1315" id="M_r1315" name="nicotinamide mononucleotide" compartment="C_2" boundaryCondition="false" sboTerm="SBO:0000299"></species>
<species metaid="metaid_M_r1316" id="M_r1316" name="nicotinamide riboside" compartment="C_1" boundaryCondition="false" sboTerm="SBO:0000299"></species>
<species metaid="metaid_M_r1317" id="M_r1317" name="nicotinate" compartment="C_1" boundaryCondition="false" sboTerm="SBO:0000299"></species>
<species metaid="metaid_M_r1318" id="M_r1318" name="nicotinate nucleotide" compartment="C_1" boundaryCondition="false" sboTerm="SBO:0000299"></species>
<species metaid="metaid_M_r1319" id="M_r1319" name="nitric oxide" compartment="C_1" boundaryCondition="false" sboTerm="SBO:0000299"></species>
<species metaid="metaid_M_r172" id="M_r172" name="nitrite" compartment="C_3" boundaryCondition="true" sboTerm="SBO:0000299"></species>
<species metaid="metaid_M_r308" id="M_r308" name="nitrite" compartment="C_2" boundaryCondition="false" sboTerm="SBO:0000299"></species>
<species metaid="metaid_M_r1320" id="M_r1320" name="nitrite" compartment="C_1" boundaryCondition="false" sboTerm="SBO:0000299"></species>
<species metaid="metaid_M_r1322" id="M_r1322" name="NMNH" compartment="C_1" boundaryCondition="false" sboTerm="SBO:0000299"></species>
<species metaid="metaid_M_r171" id="M_r171" name="NO3-" compartment="C_3" boundaryCondition="true" sboTerm="SBO:0000299"></species>
<species metaid="metaid_M_r1323" id="M_r1323" name="NO3-" compartment="C_1" boundaryCondition="false" sboTerm="SBO:0000299"></species>
<species metaid="metaid_M_r1324" id="M_r1324" name="NO3-" compartment="C_2" boundaryCondition="false" sboTerm="SBO:0000299"></species>
<species metaid="metaid_M_r1326" id="M_r1326" name="nonaprenyl-4-hydroxybenzoate" compartment="C_1" boundaryCondition="false" sboTerm="SBO:0000299"></species>
<species metaid="metaid_M_r1327" id="M_r1327" name="N-succinyl-2-amino-6-ketopimelate" compartment="C_1" boundaryCondition="false" sboTerm="SBO:0000299"></species>
<species metaid="metaid_M_r1328" id="M_r1328" name="N-succinyl-L,L-2,6-diaminopimelate" compartment="C_1" boundaryCondition="false" sboTerm="SBO:0000299"></species>
<species metaid="metaid_M_r173" id="M_r173" name="O2" compartment="C_3" boundaryCondition="true" sboTerm="SBO:0000299"></species>
<species metaid="metaid_M_r309" id="M_r309" name="O2" compartment="C_2" boundaryCondition="false" sboTerm="SBO:0000299"></species>
<species metaid="metaid_M_r1330" id="M_r1330" name="O2" compartment="C_1" boundaryCondition="false" sboTerm="SBO:0000299"></species>
<species metaid="metaid_M_r1331" id="M_r1331" name="O2-" compartment="C_1" boundaryCondition="false" sboTerm="SBO:0000299"></species>
<species metaid="metaid_M_r1332" id="M_r1332" name="O-acetyl-L-homoserine" compartment="C_1" boundaryCondition="false" sboTerm="SBO:0000299"></species>
<species metaid="metaid_M_r1333" id="M_r1333" name="O-acetyl-L-serine" compartment="C_1" boundaryCondition="false" sboTerm="SBO:0000299"></species>
<species metaid="metaid_M_r10" id="M_r10" name="trans-Oct-2-enoyl-CoA" compartment="C_1" boundaryCondition="false" sboTerm="SBO:0000299"></species>
<species metaid="metaid_M_r406" id="M_r406" name="Octanoyl-ACP (n-C8:0ACP)" compartment="C_1" boundaryCondition="false" sboTerm="SBO:0000299"></species>
<species metaid="metaid_M_r352" id="M_r352" name="Octadecanoyl-ACP (n-C18:0ACP)" compartment="C_1" boundaryCondition="false" sboTerm="SBO:0000299"></species>
<species metaid="metaid_M_r1334" id="M_r1334" name="octane" compartment="C_1" boundaryCondition="false" sboTerm="SBO:0000299"></species>
<species metaid="metaid_M_r1335" id="M_r1335" name="octanoate" compartment="C_1" boundaryCondition="false" sboTerm="SBO:0000299"></species>
<species metaid="metaid_M_r1337" id="M_r1337" name="octanol" compartment="C_1" boundaryCondition="false" sboTerm="SBO:0000299"></species>
<species metaid="metaid_M_r1338" id="M_r1338" name="octanoyl-CoA" compartment="C_1" boundaryCondition="false" sboTerm="SBO:0000299"></species>
<species metaid="metaid_M_r1339" id="M_r1339" name="octaprenyl diphosphate" compartment="C_1" boundaryCondition="false" sboTerm="SBO:0000299"></species>
<species metaid="metaid_M_r354" id="M_r354" name="cis-octadec-11-enoyl-[acyl-carrier protein] (n-C18:1)" compartment="C_1" boundaryCondition="false" sboTerm="SBO:0000299"></species>
<species metaid="metaid_M_r1341" id="M_r1341" name="oligopeptide" compartment="C_1" boundaryCondition="false" sboTerm="SBO:0000299"></species>
<species metaid="metaid_M_r1342" id="M_r1342" name="oligopeptide" compartment="C_2" boundaryCondition="false" sboTerm="SBO:0000299"></species>
<species metaid="metaid_M_r1343" id="M_r1343" name="O-phospho-L-homoserine" compartment="C_1" boundaryCondition="false" sboTerm="SBO:0000299"></species>
<species metaid="metaid_M_r1344" id="M_r1344" name="orotate" compartment="C_1" boundaryCondition="false" sboTerm="SBO:0000299"></species>
<species metaid="metaid_M_r1345" id="M_r1345" name="orotidine-5'-phosphate" compartment="C_1" boundaryCondition="false" sboTerm="SBO:0000299"></species>
<species metaid="metaid_M_r1346" id="M_r1346" name="O-succinyl-L-homoserine" compartment="C_1" boundaryCondition="false" sboTerm="SBO:0000299"></species>
<species metaid="metaid_M_r1348" id="M_r1348" name="O-ureidohomoserine" compartment="C_1" boundaryCondition="false" sboTerm="SBO:0000299"></species>
<species metaid="metaid_M_r1349" id="M_r1349" name="oxaloacetate" compartment="C_1" boundaryCondition="false" sboTerm="SBO:0000299"></species>
<species metaid="metaid_M_r112" id="M_r112" name="1,2-didodecanoyl-sn-glycerol 3-phosphate" compartment="C_1" boundaryCondition="false" sboTerm="SBO:0000299"></species>
<species metaid="metaid_M_r223" id="M_r223" name="1,2-dihexadecanoyl-sn-glycerol 3-phosphate" compartment="C_1" boundaryCondition="false" sboTerm="SBO:0000299"></species>
<species metaid="metaid_M_r334" id="M_r334" name="1,2-dihexadec-9-enoyl-sn-glycerol 3-phosphate" compartment="C_1" boundaryCondition="false" sboTerm="SBO:0000299"></species>
<species metaid="metaid_M_r359" id="M_r359" name="1,2-dioctadecanoyl-sn-glycerol 3-phosphate" compartment="C_1" boundaryCondition="false" sboTerm="SBO:0000299"></species>
<species metaid="metaid_M_r368" id="M_r368" name="1,2-dioctadec-11-enoyl-sn-glycerol 3-phosphate" compartment="C_1" boundaryCondition="false" sboTerm="SBO:0000299"></species>
<species metaid="metaid_M_r323" id="M_r323" name="Palmitoyl-ACP (n-C16:0ACP)" compartment="C_1" boundaryCondition="false" sboTerm="SBO:0000299"></species>
<species metaid="metaid_M_r1352" id="M_r1352" name="p-aminobenzoate" compartment="C_1" boundaryCondition="false" sboTerm="SBO:0000299"></species>
<species metaid="metaid_M_r1353" id="M_r1353" name="pantetheine 4'-phosphate" compartment="C_1" boundaryCondition="false" sboTerm="SBO:0000299"></species>
<species metaid="metaid_M_r1354" id="M_r1354" name="pantothenate" compartment="C_1" boundaryCondition="false" sboTerm="SBO:0000299"></species>
<species metaid="metaid_M_r379" id="M_r379" name="phosphatidylethanolamine (didodecanoyl, n-C12:0)" compartment="C_1" boundaryCondition="false" sboTerm="SBO:0000299"></species>
<species metaid="metaid_M_r390" id="M_r390" name="phosphatidylethanolamine (dihexadecanoyl, n-C16:0)" compartment="C_1" boundaryCondition="false" sboTerm="SBO:0000299"></species>
<species metaid="metaid_M_r401" id="M_r401" name="phosphatidylethanolamine (dihexadec-9enoyl, n-C16:1)" compartment="C_1" boundaryCondition="false" sboTerm="SBO:0000299"></species>
<species metaid="metaid_M_r2" id="M_r2" name="phosphatidylethanolamine (dioctadecanoyl, n-C18:0)" compartment="C_1" boundaryCondition="false" sboTerm="SBO:0000299"></species>
<species metaid="metaid_M_r13" id="M_r13" name="phosphatidylethanolamine (dioctadec-11-enoyl, n-C18:1)" compartment="C_1" boundaryCondition="false" sboTerm="SBO:0000299"></species>
<species metaid="metaid_M_r326" id="M_r326" name="pentanal" compartment="C_1" boundaryCondition="false" sboTerm="SBO:0000299"></species>
<species metaid="metaid_M_r322" id="M_r322" name="pentanesulfonate" compartment="C_1" boundaryCondition="false" sboTerm="SBO:0000299"></species>
<species metaid="metaid_M_r324" id="M_r324" name="pentanesulfonate" compartment="C_2" boundaryCondition="false" sboTerm="SBO:0000299"></species>
<species metaid="metaid_M_r325" id="M_r325" name="pentanesulfonate" compartment="C_3" boundaryCondition="true" sboTerm="SBO:0000299"></species>
<species metaid="metaid_M_r348" id="M_r348" name="Peptidoglycan subunit of P.putida KT2440" compartment="C_1" boundaryCondition="false" sboTerm="SBO:0000299"></species>
<species metaid="metaid_M_r1358" id="M_r1358" name="peptidylproline (omega = 0)" compartment="C_1" boundaryCondition="false" sboTerm="SBO:0000299"></species>
<species metaid="metaid_M_r1359" id="M_r1359" name="peptidylproline (omega = 180)" compartment="C_1" boundaryCondition="false" sboTerm="SBO:0000299"></species>
<species metaid="metaid_M_r24" id="M_r24" name="Phosphatidylglycerol (didodecanoyl, n-C12:0)" compartment="C_1" boundaryCondition="false" sboTerm="SBO:0000299"></species>
<species metaid="metaid_M_r35" id="M_r35" name="Phosphatidylglycerol (dihexadecanoyl, n-C16:0)" compartment="C_1" boundaryCondition="false" sboTerm="SBO:0000299"></species>
<species metaid="metaid_M_r46" id="M_r46" name="Phosphatidylglycerol (dihexadec-9-enoyl, n-C16:1)" compartment="C_1" boundaryCondition="false" sboTerm="SBO:0000299"></species>
<species metaid="metaid_M_r57" id="M_r57" name="Phosphatidylglycerol (dioctadecanoyl, n-C18:0)" compartment="C_1" boundaryCondition="false" sboTerm="SBO:0000299"></species>
<species metaid="metaid_M_r68" id="M_r68" name="Phosphatidylglycerol (dioctadec-11-enoyl, n-C18:1)" compartment="C_1" boundaryCondition="false" sboTerm="SBO:0000299"></species>
<species metaid="metaid_M_r79" id="M_r79" name="Phosphatidylglycerophosphate (didodecanoyl, n-C12:0)" compartment="C_1" boundaryCondition="false" sboTerm="SBO:0000299"></species>
<species metaid="metaid_M_r90" id="M_r90" name="Phosphatidylglycerophosphate (dihexadecanoyl, n-C16:0)" compartment="C_1" boundaryCondition="false" sboTerm="SBO:0000299"></species>
<species metaid="metaid_M_r101" id="M_r101" name="Phosphatidylglycerophosphate (dihexadec-9-enoyl, n-C16:1)" compartment="C_1" boundaryCondition="false" sboTerm="SBO:0000299"></species>
<species metaid="metaid_M_r113" id="M_r113" name="Phosphatidylglycerophosphate (dioctadecanoyl, n-C18:0)" compartment="C_1" boundaryCondition="false" sboTerm="SBO:0000299"></species>
<species metaid="metaid_M_r124" id="M_r124" name="Phosphatidylglycerophosphate (dioctadec-11-enoyl, n-C18:1)" compartment="C_1" boundaryCondition="false" sboTerm="SBO:0000299"></species>
<species metaid="metaid_M_r1360" id="M_r1360" name="phenylacetaldehyde" compartment="C_1" boundaryCondition="false" sboTerm="SBO:0000299"></species>
<species metaid="metaid_M_r1361" id="M_r1361" name="phenylacetate" compartment="C_1" boundaryCondition="false" sboTerm="SBO:0000299"></species>
<species metaid="metaid_M_r1363" id="M_r1363" name="phenylpyruvate" compartment="C_1" boundaryCondition="false" sboTerm="SBO:0000299"></species>
<species metaid="metaid_M_r175" id="M_r175" name="phosphate" compartment="C_3" boundaryCondition="true" sboTerm="SBO:0000299"></species>
<species metaid="metaid_M_r1364" id="M_r1364" name="phosphate" compartment="C_1" boundaryCondition="false" sboTerm="SBO:0000299"></species>
<species metaid="metaid_M_r1365" id="M_r1365" name="phosphate" compartment="C_2" boundaryCondition="false" sboTerm="SBO:0000299"></species>
<species metaid="metaid_M_r1366" id="M_r1366" name="phosphoadenosine-5'-phosphosulfate" compartment="C_1" boundaryCondition="false" sboTerm="SBO:0000299"></species>
<species metaid="metaid_M_r1367" id="M_r1367" name="phosphoenolpyruvate" compartment="C_1" boundaryCondition="false" sboTerm="SBO:0000299"></species>
<species metaid="metaid_M_r176" id="M_r176" name="phosphonate" compartment="C_3" boundaryCondition="true" sboTerm="SBO:0000299"></species>
<species metaid="metaid_M_r1369" id="M_r1369" name="phosphonate" compartment="C_1" boundaryCondition="false" sboTerm="SBO:0000299"></species>
<species metaid="metaid_M_r1370" id="M_r1370" name="phosphonate" compartment="C_2" boundaryCondition="false" sboTerm="SBO:0000299"></species>
<species metaid="metaid_M_r1371" id="M_r1371" name="phosphoribosyl-AMP" compartment="C_1" boundaryCondition="false" sboTerm="SBO:0000299"></species>
<species metaid="metaid_M_r1372" id="M_r1372" name="phosphoribosyl-ATP" compartment="C_1" boundaryCondition="false" sboTerm="SBO:0000299"></species>
<species metaid="metaid_M_r1373" id="M_r1373" name="phosphoribosyl-formamido-carboxamide" compartment="C_1" boundaryCondition="false" sboTerm="SBO:0000299"></species>
<species metaid="metaid_M_r1374" id="M_r1374" name="phosphoribosylformiminoAICAR-phosphate" compartment="C_1" boundaryCondition="false" sboTerm="SBO:0000299"></species>
<species metaid="metaid_M_r1375" id="M_r1375" name="phosphoribulosylformimino-AICAR-P" compartment="C_1" boundaryCondition="false" sboTerm="SBO:0000299"></species>
<species metaid="metaid_M_r92" id="M_r92" name="p-hydroxybenzoate" compartment="C_3" boundaryCondition="true" sboTerm="SBO:0000299"></species>
<species metaid="metaid_M_r198" id="M_r198" name="p-hydroxybenzoate" compartment="C_3" boundaryCondition="true" sboTerm="SBO:0000299"></species>
<species metaid="metaid_M_r1377" id="M_r1377" name="p-hydroxybenzoate" compartment="C_1" boundaryCondition="false" sboTerm="SBO:0000299"></species>
<species metaid="metaid_M_r1378" id="M_r1378" name="p-hydroxybenzoate" compartment="C_2" boundaryCondition="false" sboTerm="SBO:0000299"></species>
<species metaid="metaid_M_r1381" id="M_r1381" name="p-hydroxyphenylpyruvate" compartment="C_1" boundaryCondition="false" sboTerm="SBO:0000299"></species>
<species metaid="metaid_M_r1382" id="M_r1382" name="pimeloyl-CoA" compartment="C_1" boundaryCondition="false" sboTerm="SBO:0000299"></species>
<species metaid="metaid_M_r17" id="M_r17" name="Palmitoyl-CoA (n-C16:0CoA)" compartment="C_1" boundaryCondition="false" sboTerm="SBO:0000299"></species>
<species metaid="metaid_M_r1383" id="M_r1383" name="porphobilinogen" compartment="C_1" boundaryCondition="false" sboTerm="SBO:0000299"></species>
<species metaid="metaid_M_r1384" id="M_r1384" name="Inorganic triphosphate" compartment="C_1" boundaryCondition="false" sboTerm="SBO:0000299"></species>
<species metaid="metaid_M_r1385" id="M_r1385" name="precorrin-1" compartment="C_1" boundaryCondition="false" sboTerm="SBO:0000299"></species>
<species metaid="metaid_M_r1386" id="M_r1386" name="precorrin-2" compartment="C_1" boundaryCondition="false" sboTerm="SBO:0000299"></species>
<species metaid="metaid_M_r1387" id="M_r1387" name="precorrin-3A" compartment="C_1" boundaryCondition="false" sboTerm="SBO:0000299"></species>
<species metaid="metaid_M_r1388" id="M_r1388" name="precorrin-3B" compartment="C_1" boundaryCondition="false" sboTerm="SBO:0000299"></species>
<species metaid="metaid_M_r1389" id="M_r1389" name="precorrin-4" compartment="C_1" boundaryCondition="false" sboTerm="SBO:0000299"></species>
<species metaid="metaid_M_r1391" id="M_r1391" name="precorrin-5" compartment="C_1" boundaryCondition="false" sboTerm="SBO:0000299"></species>
<species metaid="metaid_M_r1392" id="M_r1392" name="precorrin-6x" compartment="C_1" boundaryCondition="false" sboTerm="SBO:0000299"></species>
<species metaid="metaid_M_r1393" id="M_r1393" name="precorrin-6y" compartment="C_1" boundaryCondition="false" sboTerm="SBO:0000299"></species>
<species metaid="metaid_M_r1394" id="M_r1394" name="precorrin-8x" compartment="C_1" boundaryCondition="false" sboTerm="SBO:0000299"></species>
<species metaid="metaid_M_r1395" id="M_r1395" name="prephenate" compartment="C_1" boundaryCondition="false" sboTerm="SBO:0000299"></species>
<species metaid="metaid_M_r1396" id="M_r1396" name="propionate" compartment="C_1" boundaryCondition="false" sboTerm="SBO:0000299"></species>
<species metaid="metaid_M_r1397" id="M_r1397" name="propionyl-CoA" compartment="C_1" boundaryCondition="false" sboTerm="SBO:0000299"></species>
<species metaid="metaid_M_r1398" id="M_r1398" name="protocatechuate" compartment="C_1" boundaryCondition="false" sboTerm="SBO:0000299"></species>
<species metaid="metaid_M_r192" id="M_r192" name="protoheme IX" compartment="C_3" boundaryCondition="true" sboTerm="SBO:0000299"></species>
<species metaid="metaid_M_r274" id="M_r274" name="protoheme IX" compartment="C_3" boundaryCondition="true" sboTerm="SBO:0000299"></species>
<species metaid="metaid_M_r1399" id="M_r1399" name="protoheme IX" compartment="C_1" boundaryCondition="false" sboTerm="SBO:0000299"></species>
<species metaid="metaid_M_r1400" id="M_r1400" name="protoheme IX" compartment="C_2" boundaryCondition="false" sboTerm="SBO:0000299"></species>
<species metaid="metaid_M_r1402" id="M_r1402" name="protoporphyrin IX" compartment="C_1" boundaryCondition="false" sboTerm="SBO:0000299"></species>
<species metaid="metaid_M_r1403" id="M_r1403" name="protoporphyrinogen IX" compartment="C_1" boundaryCondition="false" sboTerm="SBO:0000299"></species>
<species metaid="metaid_M_r135" id="M_r135" name="phosphatidylserine (didodecanoyl, n-C12:0)" compartment="C_1" boundaryCondition="false" sboTerm="SBO:0000299"></species>
<species metaid="metaid_M_r146" id="M_r146" name="phosphatidylserine (dihexadecanoyl, n-C16:0)" compartment="C_1" boundaryCondition="false" sboTerm="SBO:0000299"></species>
<species metaid="metaid_M_r157" id="M_r157" name="phosphatidylserine (dihexadec-9-enoyl, n-C16:1)" compartment="C_1" boundaryCondition="false" sboTerm="SBO:0000299"></species>
<species metaid="metaid_M_r168" id="M_r168" name="phosphatidylserine (dioctadecanoyl, n-C18:0)" compartment="C_1" boundaryCondition="false" sboTerm="SBO:0000299"></species>
<species metaid="metaid_M_r179" id="M_r179" name="phosphatidylserine (dioctadec-11-enoyl, n-C18:1)" compartment="C_1" boundaryCondition="false" sboTerm="SBO:0000299"></species>
<species metaid="metaid_M_r1404" id="M_r1404" name="pseudouridine 5'-phosphate" compartment="C_1" boundaryCondition="false" sboTerm="SBO:0000299"></species>
<species metaid="metaid_M_r39" id="M_r39" name="pterin-4alpha-carbinolamine" compartment="C_1" boundaryCondition="false" sboTerm="SBO:0000299"></species>
<species metaid="metaid_M_r177" id="M_r177" name="putrescine" compartment="C_3" boundaryCondition="true" sboTerm="SBO:0000299"></species>
<species metaid="metaid_M_r1405" id="M_r1405" name="putrescine" compartment="C_1" boundaryCondition="false" sboTerm="SBO:0000299"></species>
<species metaid="metaid_M_r1406" id="M_r1406" name="putrescine" compartment="C_2" boundaryCondition="false" sboTerm="SBO:0000299"></species>
<species metaid="metaid_M_r1407" id="M_r1407" name="pyridoxal" compartment="C_1" boundaryCondition="false" sboTerm="SBO:0000299"></species>
<species metaid="metaid_M_r1408" id="M_r1408" name="pyridoxal 5'-phosphate" compartment="C_1" boundaryCondition="false" sboTerm="SBO:0000299"></species>
<species metaid="metaid_M_r1409" id="M_r1409" name="pyridoxamine" compartment="C_1" boundaryCondition="false" sboTerm="SBO:0000299"></species>
<species metaid="metaid_M_r1410" id="M_r1410" name="pyridoxamine 5'-phosphate" compartment="C_1" boundaryCondition="false" sboTerm="SBO:0000299"></species>
<species metaid="metaid_M_r1411" id="M_r1411" name="pyridoxine" compartment="C_1" boundaryCondition="false" sboTerm="SBO:0000299"></species>
<species metaid="metaid_M_r1413" id="M_r1413" name="pyridoxine-5'-phosphate" compartment="C_1" boundaryCondition="false" sboTerm="SBO:0000299"></species>
<species metaid="metaid_M_r1414" id="M_r1414" name="pyrroline 5-carboxylate" compartment="C_1" boundaryCondition="false" sboTerm="SBO:0000299"></species>
<species metaid="metaid_M_r1415" id="M_r1415" name="pyrroline-hydroxy-carboxylate" compartment="C_1" boundaryCondition="false" sboTerm="SBO:0000299"></species>
<species metaid="metaid_M_r1416" id="M_r1416" name="pyruvate" compartment="C_1" boundaryCondition="false" sboTerm="SBO:0000299"></species>
<species metaid="metaid_M_r1418" id="M_r1418" name="quinolinate" compartment="C_1" boundaryCondition="false" sboTerm="SBO:0000299"></species>
<species metaid="metaid_M_r1425" id="M_r1425" name="R-4'-phosphopantothenoyl-L-cysteine" compartment="C_1" boundaryCondition="false" sboTerm="SBO:0000299"></species>
<species metaid="metaid_M_r1427" id="M_r1427" name="riboflavin" compartment="C_1" boundaryCondition="false" sboTerm="SBO:0000299"></species>
<species metaid="metaid_M_r1428" id="M_r1428" name="ribose-1-arsenate" compartment="C_1" boundaryCondition="false" sboTerm="SBO:0000299"></species>
<species metaid="metaid_M_r1431" id="M_r1431" name="S" compartment="C_1" boundaryCondition="true" sboTerm="SBO:0000299"></species>
<species metaid="metaid_M_r1432" id="M_r1432" name="S-2-methyl-butyryl-CoA" compartment="C_1" boundaryCondition="false" sboTerm="SBO:0000299"></species>
<species metaid="metaid_M_r1433" id="M_r1433" name="S-adenosyl-4-methylthio-2-oxobutanoate" compartment="C_1" boundaryCondition="false" sboTerm="SBO:0000299"></species>
<species metaid="metaid_M_r1434" id="M_r1434" name="S-adenosyl-L-homocysteine" compartment="C_1" boundaryCondition="false" sboTerm="SBO:0000299"></species>
<species metaid="metaid_M_r1436" id="M_r1436" name="S-adenosyl-L-methionine" compartment="C_1" boundaryCondition="false" sboTerm="SBO:0000299"></species>
<species metaid="metaid_M_r1437" id="M_r1437" name="S-allantoin" compartment="C_1" boundaryCondition="false" sboTerm="SBO:0000299"></species>
<species metaid="metaid_M_r1438" id="M_r1438" name="sarcosine" compartment="C_1" boundaryCondition="false" sboTerm="SBO:0000299"></species>
<species metaid="metaid_M_r1443" id="M_r1443" name="shikimate" compartment="C_1" boundaryCondition="false" sboTerm="SBO:0000299"></species>
<species metaid="metaid_M_r1444" id="M_r1444" name="shikimate-3-phosphate" compartment="C_1" boundaryCondition="false" sboTerm="SBO:0000299"></species>
<species metaid="metaid_M_r1447" id="M_r1447" name="siroheme" compartment="C_1" boundaryCondition="false" sboTerm="SBO:0000299"></species>
<species metaid="metaid_M_r1448" id="M_r1448" name="sirohydrochlorin" compartment="C_1" boundaryCondition="false" sboTerm="SBO:0000299"></species>
<species metaid="metaid_M_r1449" id="M_r1449" name="S-lactoyl-glutathione" compartment="C_1" boundaryCondition="false" sboTerm="SBO:0000299"></species>
<species metaid="metaid_M_r1450" id="M_r1450" name="S-methyl-L-methionine" compartment="C_1" boundaryCondition="false" sboTerm="SBO:0000299"></species>
<species metaid="metaid_M_r127" id="M_r127" name="sn-glycerol-3-phosphate" compartment="C_3" boundaryCondition="true" sboTerm="SBO:0000299"></species>
<species metaid="metaid_M_r229" id="M_r229" name="sn-glycerol-3-phosphate" compartment="C_3" boundaryCondition="true" sboTerm="SBO:0000299"></species>
<species metaid="metaid_M_r1452" id="M_r1452" name="sn-glycerol-3-phosphate" compartment="C_1" boundaryCondition="false" sboTerm="SBO:0000299"></species>
<species metaid="metaid_M_r1453" id="M_r1453" name="sn-glycerol-3-phosphate" compartment="C_2" boundaryCondition="false" sboTerm="SBO:0000299"></species>
<species metaid="metaid_M_r545" id="M_r545" name="sorbose" compartment="C_1" boundaryCondition="false" sboTerm="SBO:0000299"></species>
<species metaid="metaid_M_r178" id="M_r178" name="spermidine" compartment="C_3" boundaryCondition="true" sboTerm="SBO:0000299"></species>
<species metaid="metaid_M_r310" id="M_r310" name="spermidine" compartment="C_2" boundaryCondition="false" sboTerm="SBO:0000299"></species>
<species metaid="metaid_M_r1454" id="M_r1454" name="spermidine" compartment="C_1" boundaryCondition="false" sboTerm="SBO:0000299"></species>
<species metaid="metaid_M_r180" id="M_r180" name="succinate" compartment="C_3" boundaryCondition="true" sboTerm="SBO:0000299"></species>
<species metaid="metaid_M_r267" id="M_r267" name="succinate" compartment="C_3" boundaryCondition="true" sboTerm="SBO:0000299"></species>
<species metaid="metaid_M_r311" id="M_r311" name="succinate" compartment="C_2" boundaryCondition="false" sboTerm="SBO:0000299"></species>
<species metaid="metaid_M_r1456" id="M_r1456" name="succinate" compartment="C_1" boundaryCondition="false" sboTerm="SBO:0000299"></species>
<species metaid="metaid_M_r1458" id="M_r1458" name="succinate semialdehyde" compartment="C_1" boundaryCondition="false" sboTerm="SBO:0000299"></species>
<species metaid="metaid_M_r1459" id="M_r1459" name="succinyl-CoA" compartment="C_1" boundaryCondition="false" sboTerm="SBO:0000299"></species>
<species metaid="metaid_M_r1460" id="M_r1460" name="sucrose" compartment="C_1" boundaryCondition="false" sboTerm="SBO:0000299"></species>
<species metaid="metaid_M_r181" id="M_r181" name="sulfate" compartment="C_3" boundaryCondition="true" sboTerm="SBO:0000299"></species>
<species metaid="metaid_M_r1461" id="M_r1461" name="sulfate" compartment="C_1" boundaryCondition="false" sboTerm="SBO:0000299"></species>
<species metaid="metaid_M_r1462" id="M_r1462" name="sulfate" compartment="C_2" boundaryCondition="false" sboTerm="SBO:0000299"></species>
<species metaid="metaid_M_r1463" id="M_r1463" name="sulfite" compartment="C_1" boundaryCondition="false" sboTerm="SBO:0000299"></species>
<species metaid="metaid_M_r377" id="M_r377" name="trans-3-cis-11-vacceoyl-[acyl-carrier protein]" compartment="C_1" boundaryCondition="false" sboTerm="SBO:0000299"></species>
<species metaid="metaid_M_r378" id="M_r378" name="trans-3-cis-5-dodecenoyl-[acyl-carrier protein]" compartment="C_1" boundaryCondition="false" sboTerm="SBO:0000299"></species>
<species metaid="metaid_M_r380" id="M_r380" name="trans-3-cis-7-myristoleoyl-[acyl-carrier protein]" compartment="C_1" boundaryCondition="false" sboTerm="SBO:0000299"></species>
<species metaid="metaid_M_r381" id="M_r381" name="trans-3-cis-9-palmitoleoyl-[acyl-carrier protein]" compartment="C_1" boundaryCondition="false" sboTerm="SBO:0000299"></species>
<species metaid="metaid_M_r1464" id="M_r1464" name="tartrate" compartment="C_1" boundaryCondition="false" sboTerm="SBO:0000299"></species>
<species metaid="metaid_M_r1465" id="M_r1465" name="tartronate semialdehyde" compartment="C_1" boundaryCondition="false" sboTerm="SBO:0000299"></species>
<species metaid="metaid_M_r182" id="M_r182" name="taurine" compartment="C_3" boundaryCondition="true" sboTerm="SBO:0000299"></species>
<species metaid="metaid_M_r269" id="M_r269" name="taurine" compartment="C_3" boundaryCondition="true" sboTerm="SBO:0000299"></species>
<species metaid="metaid_M_r1466" id="M_r1466" name="taurine" compartment="C_1" boundaryCondition="false" sboTerm="SBO:0000299"></species>
<species metaid="metaid_M_r1467" id="M_r1467" name="taurine" compartment="C_2" boundaryCondition="false" sboTerm="SBO:0000299"></species>
<species metaid="metaid_M_r15" id="M_r15" name="trans-Tetradec-2-enoyl-CoA" compartment="C_1" boundaryCondition="false" sboTerm="SBO:0000299"></species>
<species metaid="metaid_M_r16" id="M_r16" name="Tetradecanoyl-CoA (n-C14:0CoA)" compartment="C_1" boundaryCondition="false" sboTerm="SBO:0000299"></species>
<species metaid="metaid_M_r382" id="M_r382" name="trans-Tetradec-2-enoyl-CoA" compartment="C_1" boundaryCondition="false" sboTerm="SBO:0000299"></species>
<species metaid="metaid_M_r404" id="M_r404" name="Tetradecanoyl-CoA (n-C14:0CoA)" compartment="C_1" boundaryCondition="false" sboTerm="SBO:0000299"></species>
<species metaid="metaid_M_r1471" id="M_r1471" name="tetrahydrodipicolinate" compartment="C_1" boundaryCondition="false" sboTerm="SBO:0000299"></species>
<species metaid="metaid_M_r1472" id="M_r1472" name="tetrahydrofolate" compartment="C_1" boundaryCondition="false" sboTerm="SBO:0000299"></species>
<species metaid="metaid_M_r38" id="M_r38" name="tetrahydromonapterin" compartment="C_1" boundaryCondition="false" sboTerm="SBO:0000299"></species>
<species metaid="metaid_M_r1473" id="M_r1473" name="tetrahydropteroyltri-L-glutamate" compartment="C_1" boundaryCondition="false" sboTerm="SBO:0000299"></species>
<species metaid="metaid_M_r384" id="M_r384" name="trans-Hex-2-enoyl-[acyl-carrier protein]" compartment="C_1" boundaryCondition="false" sboTerm="SBO:0000299"></species>
<species metaid="metaid_M_r1476" id="M_r1476" name="thiamine diphosphate" compartment="C_1" boundaryCondition="false" sboTerm="SBO:0000299"></species>
<species metaid="metaid_M_r1477" id="M_r1477" name="thiamine-phosphate" compartment="C_1" boundaryCondition="false" sboTerm="SBO:0000299"></species>
<species metaid="metaid_M_r1478" id="M_r1478" name="thiocyanate" compartment="C_1" boundaryCondition="false" sboTerm="SBO:0000299"></species>
<species metaid="metaid_M_r184" id="M_r184" name="thiosulfate" compartment="C_3" boundaryCondition="true" sboTerm="SBO:0000299"></species>
<species metaid="metaid_M_r1480" id="M_r1480" name="thiosulfate" compartment="C_1" boundaryCondition="false" sboTerm="SBO:0000299"></species>
<species metaid="metaid_M_r1481" id="M_r1481" name="thiosulfate" compartment="C_2" boundaryCondition="false" sboTerm="SBO:0000299"></species>
<species metaid="metaid_M_r1482" id="M_r1482" name="thymidine" compartment="C_1" boundaryCondition="false" sboTerm="SBO:0000299"></species>
<species metaid="metaid_M_r1484" id="M_r1484" name="tiglyl-CoA" compartment="C_1" boundaryCondition="false" sboTerm="SBO:0000299"></species>
<species metaid="metaid_M_r385" id="M_r385" name="trans-Tetradec-2-enoyl-[acyl-carrier protein]" compartment="C_1" boundaryCondition="false" sboTerm="SBO:0000299"></species>
<species metaid="metaid_M_r386" id="M_r386" name="trans-Oct-2-enoyl-[acyl-carrier protein]" compartment="C_1" boundaryCondition="false" sboTerm="SBO:0000299"></species>
<species metaid="metaid_M_r387" id="M_r387" name="trans-octadec-2-enoyl-[acyl-carrier protein]" compartment="C_1" boundaryCondition="false" sboTerm="SBO:0000299"></species>
<species metaid="metaid_M_r388" id="M_r388" name="trans-Hexadec-2-enoyl-[acyl-carrier protein]" compartment="C_1" boundaryCondition="false" sboTerm="SBO:0000299"></species>
<species metaid="metaid_M_r1492" id="M_r1492" name="trans, trans-farnesyl diphosphate" compartment="C_1" boundaryCondition="false" sboTerm="SBO:0000299"></species>
<species metaid="metaid_M_r1493" id="M_r1493" name="trans-aconitate" compartment="C_1" boundaryCondition="false" sboTerm="SBO:0000299"></species>
<species metaid="metaid_M_r1487" id="M_r1487" name="trans-Delta2, cis-Delta4-decadienoyl-CoA" compartment="C_1" boundaryCondition="false" sboTerm="SBO:0000299"></species>
<species metaid="metaid_M_r1488" id="M_r1488" name="trans-Delta2-decenoyl-ACP" compartment="C_1" boundaryCondition="false" sboTerm="SBO:0000299"></species>
<species metaid="metaid_M_r1489" id="M_r1489" name="trans-Delta2-decenoyl-CoA" compartment="C_1" boundaryCondition="false" sboTerm="SBO:0000299"></species>
<species metaid="metaid_M_r185" id="M_r185" name="trehalose" compartment="C_3" boundaryCondition="true" sboTerm="SBO:0000299"></species>
<species metaid="metaid_M_r1518" id="M_r1518" name="trehalose" compartment="C_2" boundaryCondition="false" sboTerm="SBO:0000299"></species>
<species metaid="metaid_M_r1517" id="M_r1517" name="trehalose 6-phosphate" compartment="C_1" boundaryCondition="false" sboTerm="SBO:0000299"></species>
<species metaid="metaid_M_r1494" id="M_r1494" name="tRNAala" compartment="C_1" boundaryCondition="false" sboTerm="SBO:0000299"></species>
<species metaid="metaid_M_r1495" id="M_r1495" name="tRNAarg" compartment="C_1" boundaryCondition="false" sboTerm="SBO:0000299"></species>
<species metaid="metaid_M_r1497" id="M_r1497" name="tRNAasp" compartment="C_1" boundaryCondition="false" sboTerm="SBO:0000299"></species>
<species metaid="metaid_M_r1498" id="M_r1498" name="tRNAcys" compartment="C_1" boundaryCondition="false" sboTerm="SBO:0000299"></species>
<species metaid="metaid_M_r1499" id="M_r1499" name="tRNAgln" compartment="C_1" boundaryCondition="false" sboTerm="SBO:0000299"></species>
<species metaid="metaid_M_r1500" id="M_r1500" name="tRNAglu" compartment="C_1" boundaryCondition="false" sboTerm="SBO:0000299"></species>
<species metaid="metaid_M_r462" id="M_r462" name="tRNAgly" compartment="C_1" boundaryCondition="false" sboTerm="SBO:0000299"></species>
<species metaid="metaid_M_r1503" id="M_r1503" name="tRNAhis" compartment="C_1" boundaryCondition="false" sboTerm="SBO:0000299"></species>
<species metaid="metaid_M_r1504" id="M_r1504" name="tRNAile" compartment="C_1" boundaryCondition="false" sboTerm="SBO:0000299"></species>
<species metaid="metaid_M_r1505" id="M_r1505" name="tRNAleu" compartment="C_1" boundaryCondition="false" sboTerm="SBO:0000299"></species>
<species metaid="metaid_M_r1506" id="M_r1506" name="tRNAlys" compartment="C_1" boundaryCondition="false" sboTerm="SBO:0000299"></species>
<species metaid="metaid_M_r1507" id="M_r1507" name="tRNAmet" compartment="C_1" boundaryCondition="false" sboTerm="SBO:0000299"></species>
<species metaid="metaid_M_r1508" id="M_r1508" name="tRNAphe" compartment="C_1" boundaryCondition="false" sboTerm="SBO:0000299"></species>
<species metaid="metaid_M_r1509" id="M_r1509" name="tRNApro" compartment="C_1" boundaryCondition="false" sboTerm="SBO:0000299"></species>
<species metaid="metaid_M_r85" id="M_r85" name="tRNAsec" compartment="C_1" boundaryCondition="false" sboTerm="SBO:0000299"></species>
<species metaid="metaid_M_r1510" id="M_r1510" name="tRNAser" compartment="C_1" boundaryCondition="false" sboTerm="SBO:0000299"></species>
<species metaid="metaid_M_r1511" id="M_r1511" name="tRNAthr" compartment="C_1" boundaryCondition="false" sboTerm="SBO:0000299"></species>
<species metaid="metaid_M_r1513" id="M_r1513" name="tRNAtrp" compartment="C_1" boundaryCondition="false" sboTerm="SBO:0000299"></species>
<species metaid="metaid_M_r1514" id="M_r1514" name="tRNAtyr" compartment="C_1" boundaryCondition="false" sboTerm="SBO:0000299"></species>
<species metaid="metaid_M_r1515" id="M_r1515" name="tRNAval" compartment="C_1" boundaryCondition="false" sboTerm="SBO:0000299"></species>
<species metaid="metaid_M_r30" id="M_r30" name="tetradecanoate (n-C14:0)" compartment="C_2" boundaryCondition="false" sboTerm="SBO:0000299"></species>
<species metaid="metaid_M_r183" id="M_r183" name="tetradecanoate (n-C14:0)" compartment="C_3" boundaryCondition="true" sboTerm="SBO:0000299"></species>
<species metaid="metaid_M_r270" id="M_r270" name="tetradecanoate (n-C14:0)" compartment="C_3" boundaryCondition="true" sboTerm="SBO:0000299"></species>
<species metaid="metaid_M_r344" id="M_r344" name="tetradecanoate (n-C14:0)" compartment="C_1" boundaryCondition="false" sboTerm="SBO:0000299"></species>
<species metaid="metaid_M_r361" id="M_r361" name="Undecaprenyl-diphospho-N-acetylmuramoyl-(N-acetylglucosamine)-L-ala-D-glu-meso-2,6-diaminopimeloyl-D-ala-D-ala" compartment="C_1" boundaryCondition="false" sboTerm="SBO:0000299"></species>
<species metaid="metaid_M_r363" id="M_r363" name="Undecaprenyl-diphospho-N-acetylmuramoyl-L-alanyl-D-glutamyl-meso-2,6-diaminopimeloyl-D-alanyl-D-alanine" compartment="C_1" boundaryCondition="false" sboTerm="SBO:0000299"></species>
<species metaid="metaid_M_r1524" id="M_r1524" name="ubiquinol-8" compartment="C_1" boundaryCondition="false" sboTerm="SBO:0000299"></species>
<species metaid="metaid_M_r1527" id="M_r1527" name="ubiquinone-8" compartment="C_1" boundaryCondition="false" sboTerm="SBO:0000299"></species>
<species metaid="metaid_M_r1528" id="M_r1528" name="ubiquinone-9" compartment="C_1" boundaryCondition="false" sboTerm="SBO:0000299"></species>
<species metaid="metaid_M_r1529" id="M_r1529" name="UDP" compartment="C_1" boundaryCondition="false" sboTerm="SBO:0000299"></species>
<species metaid="metaid_M_r1530" id="M_r1530" name="UDP-2,3-bis(3-hydroxymyristoyl)glucosamine" compartment="C_1" boundaryCondition="false" sboTerm="SBO:0000299"></species>
<species metaid="metaid_M_r1531" id="M_r1531" name="UDP-3-O-(3-hydroxymyristoyl)glucosamine" compartment="C_1" boundaryCondition="false" sboTerm="SBO:0000299"></species>
<species metaid="metaid_M_r1532" id="M_r1532" name="UDP-3-O-(3-hydroxymyristoyl)-N-acetylglucosamine" compartment="C_1" boundaryCondition="false" sboTerm="SBO:0000299"></species>
<species metaid="metaid_M_r415" id="M_r415" name="UDP-D-glucose" compartment="C_1" boundaryCondition="false" sboTerm="SBO:0000299"></species>
<species metaid="metaid_M_r417" id="M_r417" name="UDP-galactose" compartment="C_1" boundaryCondition="false" sboTerm="SBO:0000299"></species>
<species metaid="metaid_M_r418" id="M_r418" name="UDP-GlcNAc-enolpyruvate" compartment="C_1" boundaryCondition="false" sboTerm="SBO:0000299"></species>
<species metaid="metaid_M_r420" id="M_r420" name="UDP-N-acetyl-D-glucosamine" compartment="C_1" boundaryCondition="false" sboTerm="SBO:0000299"></species>
<species metaid="metaid_M_r421" id="M_r421" name="UDP-N-acetyl-D-mannosamine" compartment="C_1" boundaryCondition="false" sboTerm="SBO:0000299"></species>
<species metaid="metaid_M_r422" id="M_r422" name="UDP-N-acetylmuramate" compartment="C_1" boundaryCondition="false" sboTerm="SBO:0000299"></species>
<species metaid="metaid_M_r423" id="M_r423" name="UDP-N-acetylmuramoyl-L-alanine" compartment="C_1" boundaryCondition="false" sboTerm="SBO:0000299"></species>
<species metaid="metaid_M_r424" id="M_r424" name="UDP-N-acetylmuramoyl-L-alanyl-D-glutamate" compartment="C_1" boundaryCondition="false" sboTerm="SBO:0000299"></species>
<species metaid="metaid_M_r428" id="M_r428" name="UDP-N-acetylmuramoyl-L-alanyl-D-glutamyl-meso-2,6-diaminoheptanedioate" compartment="C_1" boundaryCondition="false" sboTerm="SBO:0000299"></species>
<species metaid="metaid_M_r362" id="M_r362" name="UDP-N-acetylmuramoyl-L-alanyl-D-glutamyl-meso-2,6-diaminopimeloyl-D-alanyl-D-alanine" compartment="C_1" boundaryCondition="false" sboTerm="SBO:0000299"></species>
<species metaid="metaid_M_r429" id="M_r429" name="UMP" compartment="C_1" boundaryCondition="false" sboTerm="SBO:0000299"></species>
<species metaid="metaid_M_r430" id="M_r430" name="undecaprenol" compartment="C_1" boundaryCondition="false" sboTerm="SBO:0000299"></species>
<species metaid="metaid_M_r431" id="M_r431" name="undecaprenyl diphosphate" compartment="C_1" boundaryCondition="false" sboTerm="SBO:0000299"></species>
<species metaid="metaid_M_r435" id="M_r435" name="undecaprenyl phosphate" compartment="C_1" boundaryCondition="false" sboTerm="SBO:0000299"></species>
<species metaid="metaid_M_r186" id="M_r186" name="uracil" compartment="C_3" boundaryCondition="true" sboTerm="SBO:0000299"></species>
<species metaid="metaid_M_r438" id="M_r438" name="uracil" compartment="C_1" boundaryCondition="false" sboTerm="SBO:0000299"></species>
<species metaid="metaid_M_r439" id="M_r439" name="uracil" compartment="C_2" boundaryCondition="false" sboTerm="SBO:0000299"></species>
<species metaid="metaid_M_r440" id="M_r440" name="urate" compartment="C_1" boundaryCondition="false" sboTerm="SBO:0000299"></species>
<species metaid="metaid_M_r441" id="M_r441" name="urea" compartment="C_1" boundaryCondition="false" sboTerm="SBO:0000299"></species>
<species metaid="metaid_M_r442" id="M_r442" name="urea-1-carboxylate" compartment="C_1" boundaryCondition="false" sboTerm="SBO:0000299"></species>
<species metaid="metaid_M_r443" id="M_r443" name="uridine" compartment="C_1" boundaryCondition="false" sboTerm="SBO:0000299"></species>
<species metaid="metaid_M_r444" id="M_r444" name="urocanate" compartment="C_1" boundaryCondition="false" sboTerm="SBO:0000299"></species>
<species metaid="metaid_M_r445" id="M_r445" name="uroporphyrinogen-III" compartment="C_1" boundaryCondition="false" sboTerm="SBO:0000299"></species>
<species metaid="metaid_M_r446" id="M_r446" name="UTP" compartment="C_1" boundaryCondition="false" sboTerm="SBO:0000299"></species>
<species metaid="metaid_M_r193" id="M_r193" name="xanthine" compartment="C_3" boundaryCondition="true" sboTerm="SBO:0000299"></species>
<species metaid="metaid_M_r276" id="M_r276" name="xanthine" compartment="C_3" boundaryCondition="true" sboTerm="SBO:0000299"></species>
<species metaid="metaid_M_r450" id="M_r450" name="xanthine" compartment="C_1" boundaryCondition="false" sboTerm="SBO:0000299"></species>
<species metaid="metaid_M_r451" id="M_r451" name="xanthine" compartment="C_2" boundaryCondition="false" sboTerm="SBO:0000299"></species>
<species metaid="metaid_M_r452" id="M_r452" name="xanthosine" compartment="C_1" boundaryCondition="false" sboTerm="SBO:0000299"></species>
<species metaid="metaid_M_r453" id="M_r453" name="xanthosine-5-phosphate" compartment="C_1" boundaryCondition="false" sboTerm="SBO:0000299"></species>
<species metaid="metaid_M_r454" id="M_r454" name="zeinoxanthin" compartment="C_1" boundaryCondition="false" sboTerm="SBO:0000299"></species>
<species metaid="metaid_M_r194" id="M_r194" name="Zn2+" compartment="C_3" boundaryCondition="true" sboTerm="SBO:0000299"></species>
<species metaid="metaid_M_r456" id="M_r456" name="Zn2+" compartment="C_1" boundaryCondition="false" sboTerm="SBO:0000299"></species>
<species metaid="metaid_M_r457" id="M_r457" name="Zn2+" compartment="C_2" boundaryCondition="false" sboTerm="SBO:0000299"></species>
<species metaid="metaid_E_1" id="E_1" name="3EM-165" compartment="C_1" sboTerm="SBO:0000014"></species>
<species metaid="metaid_E_2" id="E_2" name="3EM-166" compartment="C_1" sboTerm="SBO:0000014"></species>
<species metaid="metaid_E_3" id="E_3" name="MERC" compartment="C_1" sboTerm="SBO:0000014"></species>
<species metaid="metaid_E_4" id="E_4" name="PFLU0009" compartment="C_1" sboTerm="SBO:0000014"></species>
<species metaid="metaid_E_5" id="E_5" name="PFLU0010" compartment="C_1" sboTerm="SBO:0000014"></species>
<species metaid="metaid_E_6" id="E_6" name="PFLU0011" compartment="C_1" sboTerm="SBO:0000014"></species>
<species metaid="metaid_E_7" id="E_7" name="PFLU0013" compartment="C_1" sboTerm="SBO:0000014"></species>
<species metaid="metaid_E_8" id="E_8" name="PFLU0015" compartment="C_1" sboTerm="SBO:0000014"></species>
<species metaid="metaid_E_9" id="E_9" name="PFLU0017" compartment="C_1" sboTerm="SBO:0000014"></species>
<species metaid="metaid_E_10" id="E_10" name="PFLU0018" compartment="C_1" sboTerm="SBO:0000014"></species>
<species metaid="metaid_E_11" id="E_11" name="PFLU0023" compartment="C_1" sboTerm="SBO:0000014"></species>
<species metaid="metaid_E_12" id="E_12" name="PFLU0024" compartment="C_1" sboTerm="SBO:0000014"></species>
<species metaid="metaid_E_13" id="E_13" name="PFLU0027" compartment="C_1" sboTerm="SBO:0000014"></species>
<species metaid="metaid_E_14" id="E_14" name="PFLU0030" compartment="C_1" sboTerm="SBO:0000014"></species>
<species metaid="metaid_E_15" id="E_15" name="PFLU0031" compartment="C_1" sboTerm="SBO:0000014"></species>
<species metaid="metaid_E_16" id="E_16" name="PFLU0032" compartment="C_1" sboTerm="SBO:0000014"></species>
<species metaid="metaid_E_17" id="E_17" name="PFLU0033" compartment="C_1" sboTerm="SBO:0000014"></species>
<species metaid="metaid_E_18" id="E_18" name="PFLU0035" compartment="C_1" sboTerm="SBO:0000014"></species>
<species metaid="metaid_E_19" id="E_19" name="PFLU0036" compartment="C_1" sboTerm="SBO:0000014"></species>
<species metaid="metaid_E_20" id="E_20" name="PFLU0055" compartment="C_1" sboTerm="SBO:0000014"></species>
<species metaid="metaid_E_21" id="E_21" name="PFLU0058" compartment="C_1" sboTerm="SBO:0000014"></species>
<species metaid="metaid_E_22" id="E_22" name="PFLU0059" compartment="C_1" sboTerm="SBO:0000014"></species>
<species metaid="metaid_E_23" id="E_23" name="PFLU0060" compartment="C_1" sboTerm="SBO:0000014"></species>
<species metaid="metaid_E_24" id="E_24" name="PFLU0061" compartment="C_1" sboTerm="SBO:0000014"></species>
<species metaid="metaid_E_25" id="E_25" name="PFLU0066" compartment="C_1" sboTerm="SBO:0000014"></species>
<species metaid="metaid_E_26" id="E_26" name="PFLU0068" compartment="C_1" sboTerm="SBO:0000014"></species>
<species metaid="metaid_E_27" id="E_27" name="PFLU0069" compartment="C_1" sboTerm="SBO:0000014"></species>
<species metaid="metaid_E_28" id="E_28" name="PFLU0070" compartment="C_1" sboTerm="SBO:0000014"></species>
<species metaid="metaid_E_29" id="E_29" name="PFLU0071" compartment="C_1" sboTerm="SBO:0000014"></species>
<species metaid="metaid_E_30" id="E_30" name="PFLU0073" compartment="C_1" sboTerm="SBO:0000014"></species>
<species metaid="metaid_E_31" id="E_31" name="PFLU0074" compartment="C_1" sboTerm="SBO:0000014"></species>
<species metaid="metaid_E_32" id="E_32" name="PFLU0076" compartment="C_1" sboTerm="SBO:0000014"></species>
<species metaid="metaid_E_33" id="E_33" name="PFLU0077" compartment="C_1" sboTerm="SBO:0000014"></species>
<species metaid="metaid_E_34" id="E_34" name="PFLU0093" compartment="C_1" sboTerm="SBO:0000014"></species>
<species metaid="metaid_E_35" id="E_35" name="PFLU0111" compartment="C_1" sboTerm="SBO:0000014"></species>
<species metaid="metaid_E_36" id="E_36" name="PFLU0112" compartment="C_1" sboTerm="SBO:0000014"></species>
<species metaid="metaid_E_37" id="E_37" name="PFLU0113" compartment="C_1" sboTerm="SBO:0000014"></species>
<species metaid="metaid_E_38" id="E_38" name="PFLU0115" compartment="C_1" sboTerm="SBO:0000014"></species>
<species metaid="metaid_E_39" id="E_39" name="PFLU0123" compartment="C_1" sboTerm="SBO:0000014"></species>
<species metaid="metaid_E_40" id="E_40" name="PFLU0180" compartment="C_1" sboTerm="SBO:0000014"></species>
<species metaid="metaid_E_41" id="E_41" name="PFLU0181" compartment="C_1" sboTerm="SBO:0000014"></species>
<species metaid="metaid_E_42" id="E_42" name="PFLU0184" compartment="C_1" sboTerm="SBO:0000014"></species>
<species metaid="metaid_E_43" id="E_43" name="PFLU0187" compartment="C_1" sboTerm="SBO:0000014"></species>
<species metaid="metaid_E_44" id="E_44" name="PFLU0188" compartment="C_1" sboTerm="SBO:0000014"></species>
<species metaid="metaid_E_45" id="E_45" name="PFLU0189" compartment="C_1" sboTerm="SBO:0000014"></species>
<species metaid="metaid_E_46" id="E_46" name="PFLU0190" compartment="C_1" sboTerm="SBO:0000014"></species>
<species metaid="metaid_E_47" id="E_47" name="PFLU0203" compartment="C_1" sboTerm="SBO:0000014"></species>
<species metaid="metaid_E_48" id="E_48" name="PFLU0227" compartment="C_1" sboTerm="SBO:0000014"></species>
<species metaid="metaid_E_49" id="E_49" name="PFLU0228" compartment="C_1" sboTerm="SBO:0000014"></species>
<species metaid="metaid_E_50" id="E_50" name="PFLU0229" compartment="C_1" sboTerm="SBO:0000014"></species>
<species metaid="metaid_E_51" id="E_51" name="PFLU0230" compartment="C_1" sboTerm="SBO:0000014"></species>
<species metaid="metaid_E_52" id="E_52" name="PFLU0237" compartment="C_1" sboTerm="SBO:0000014"></species>
<species metaid="metaid_E_53" id="E_53" name="PFLU0238" compartment="C_1" sboTerm="SBO:0000014"></species>
<species metaid="metaid_E_54" id="E_54" name="PFLU0239" compartment="C_1" sboTerm="SBO:0000014"></species>
<species metaid="metaid_E_55" id="E_55" name="PFLU0247" compartment="C_1" sboTerm="SBO:0000014"></species>
<species metaid="metaid_E_56" id="E_56" name="PFLU0248" compartment="C_1" sboTerm="SBO:0000014"></species>
<species metaid="metaid_E_57" id="E_57" name="PFLU0249" compartment="C_1" sboTerm="SBO:0000014"></species>
<species metaid="metaid_E_58" id="E_58" name="PFLU0252" compartment="C_1" sboTerm="SBO:0000014"></species>
<species metaid="metaid_E_59" id="E_59" name="PFLU0253" compartment="C_1" sboTerm="SBO:0000014"></species>
<species metaid="metaid_E_60" id="E_60" name="PFLU0254" compartment="C_1" sboTerm="SBO:0000014"></species>
<species metaid="metaid_E_61" id="E_61" name="PFLU0255" compartment="C_1" sboTerm="SBO:0000014"></species>
<species metaid="metaid_E_62" id="E_62" name="PFLU0256" compartment="C_1" sboTerm="SBO:0000014"></species>
<species metaid="metaid_E_63" id="E_63" name="PFLU0267" compartment="C_1" sboTerm="SBO:0000014"></species>
<species metaid="metaid_E_64" id="E_64" name="PFLU0288" compartment="C_1" sboTerm="SBO:0000014"></species>
<species metaid="metaid_E_65" id="E_65" name="PFLU0289" compartment="C_1" sboTerm="SBO:0000014"></species>
<species metaid="metaid_E_66" id="E_66" name="PFLU0290" compartment="C_1" sboTerm="SBO:0000014"></species>
<species metaid="metaid_E_67" id="E_67" name="PFLU0291" compartment="C_1" sboTerm="SBO:0000014"></species>
<species metaid="metaid_E_68" id="E_68" name="PFLU0311" compartment="C_1" sboTerm="SBO:0000014"></species>
<species metaid="metaid_E_69" id="E_69" name="PFLU0312" compartment="C_1" sboTerm="SBO:0000014"></species>
<species metaid="metaid_E_70" id="E_70" name="PFLU0313" compartment="C_1" sboTerm="SBO:0000014"></species>
<species metaid="metaid_E_71" id="E_71" name="PFLU0314" compartment="C_1" sboTerm="SBO:0000014"></species>
<species metaid="metaid_E_72" id="E_72" name="PFLU0315" compartment="C_1" sboTerm="SBO:0000014"></species>
<species metaid="metaid_E_73" id="E_73" name="PFLU0327" compartment="C_1" sboTerm="SBO:0000014"></species>
<species metaid="metaid_E_74" id="E_74" name="PFLU0328" compartment="C_1" sboTerm="SBO:0000014"></species>
<species metaid="metaid_E_75" id="E_75" name="PFLU0330" compartment="C_1" sboTerm="SBO:0000014"></species>
<species metaid="metaid_E_76" id="E_76" name="PFLU0331" compartment="C_1" sboTerm="SBO:0000014"></species>
<species metaid="metaid_E_77" id="E_77" name="PFLU0337" compartment="C_1" sboTerm="SBO:0000014"></species>
<species metaid="metaid_E_78" id="E_78" name="PFLU0346" compartment="C_1" sboTerm="SBO:0000014"></species>
<species metaid="metaid_E_79" id="E_79" name="PFLU0348" compartment="C_1" sboTerm="SBO:0000014"></species>
<species metaid="metaid_E_80" id="E_80" name="PFLU0349" compartment="C_1" sboTerm="SBO:0000014"></species>
<species metaid="metaid_E_81" id="E_81" name="PFLU0352" compartment="C_1" sboTerm="SBO:0000014"></species>
<species metaid="metaid_E_82" id="E_82" name="PFLU0355" compartment="C_1" sboTerm="SBO:0000014"></species>
<species metaid="metaid_E_83" id="E_83" name="PFLU0358" compartment="C_1" sboTerm="SBO:0000014"></species>
<species metaid="metaid_E_84" id="E_84" name="PFLU0361" compartment="C_1" sboTerm="SBO:0000014"></species>
<species metaid="metaid_E_85" id="E_85" name="PFLU0362" compartment="C_1" sboTerm="SBO:0000014"></species>
<species metaid="metaid_E_86" id="E_86" name="PFLU0363" compartment="C_1" sboTerm="SBO:0000014"></species>
<species metaid="metaid_E_87" id="E_87" name="PFLU0364" compartment="C_1" sboTerm="SBO:0000014"></species>
<species metaid="metaid_E_88" id="E_88" name="PFLU0365" compartment="C_1" sboTerm="SBO:0000014"></species>
<species metaid="metaid_E_89" id="E_89" name="PFLU0367" compartment="C_1" sboTerm="SBO:0000014"></species>
<species metaid="metaid_E_90" id="E_90" name="PFLU0368" compartment="C_1" sboTerm="SBO:0000014"></species>
<species metaid="metaid_E_91" id="E_91" name="PFLU0369" compartment="C_1" sboTerm="SBO:0000014"></species>
<species metaid="metaid_E_92" id="E_92" name="PFLU0370" compartment="C_1" sboTerm="SBO:0000014"></species>
<species metaid="metaid_E_93" id="E_93" name="PFLU0385" compartment="C_1" sboTerm="SBO:0000014"></species>
<species metaid="metaid_E_94" id="E_94" name="PFLU0386" compartment="C_1" sboTerm="SBO:0000014"></species>
<species metaid="metaid_E_95" id="E_95" name="PFLU0387" compartment="C_1" sboTerm="SBO:0000014"></species>
<species metaid="metaid_E_96" id="E_96" name="PFLU0389" compartment="C_1" sboTerm="SBO:0000014"></species>
<species metaid="metaid_E_97" id="E_97" name="PFLU0401" compartment="C_1" sboTerm="SBO:0000014"></species>
<species metaid="metaid_E_98" id="E_98" name="PFLU0405" compartment="C_1" sboTerm="SBO:0000014"></species>
<species metaid="metaid_E_99" id="E_99" name="PFLU0411" compartment="C_1" sboTerm="SBO:0000014"></species>
<species metaid="metaid_E_100" id="E_100" name="PFLU0412" compartment="C_1" sboTerm="SBO:0000014"></species>
<species metaid="metaid_E_101" id="E_101" name="PFLU0414" compartment="C_1" sboTerm="SBO:0000014"></species>
<species metaid="metaid_E_102" id="E_102" name="PFLU0415" compartment="C_1" sboTerm="SBO:0000014"></species>
<species metaid="metaid_E_103" id="E_103" name="PFLU0416" compartment="C_1" sboTerm="SBO:0000014"></species>
<species metaid="metaid_E_104" id="E_104" name="PFLU0420" compartment="C_1" sboTerm="SBO:0000014"></species>
<species metaid="metaid_E_105" id="E_105" name="PFLU0430" compartment="C_1" sboTerm="SBO:0000014"></species>
<species metaid="metaid_E_106" id="E_106" name="PFLU0445" compartment="C_1" sboTerm="SBO:0000014"></species>
<species metaid="metaid_E_107" id="E_107" name="PFLU0451" compartment="C_1" sboTerm="SBO:0000014"></species>
<species metaid="metaid_E_108" id="E_108" name="PFLU0452" compartment="C_1" sboTerm="SBO:0000014"></species>
<species metaid="metaid_E_109" id="E_109" name="PFLU0459" compartment="C_1" sboTerm="SBO:0000014"></species>
<species metaid="metaid_E_110" id="E_110" name="PFLU0460" compartment="C_1" sboTerm="SBO:0000014"></species>
<species metaid="metaid_E_111" id="E_111" name="PFLU0462" compartment="C_1" sboTerm="SBO:0000014"></species>
<species metaid="metaid_E_112" id="E_112" name="PFLU0463" compartment="C_1" sboTerm="SBO:0000014"></species>
<species metaid="metaid_E_113" id="E_113" name="PFLU0464" compartment="C_1" sboTerm="SBO:0000014"></species>
<species metaid="metaid_E_114" id="E_114" name="PFLU0465" compartment="C_1" sboTerm="SBO:0000014"></species>
<species metaid="metaid_E_115" id="E_115" name="PFLU0482" compartment="C_1" sboTerm="SBO:0000014"></species>
<species metaid="metaid_E_116" id="E_116" name="PFLU0483" compartment="C_1" sboTerm="SBO:0000014"></species>
<species metaid="metaid_E_117" id="E_117" name="PFLU0490" compartment="C_1" sboTerm="SBO:0000014"></species>
<species metaid="metaid_E_118" id="E_118" name="PFLU0492" compartment="C_1" sboTerm="SBO:0000014"></species>
<species metaid="metaid_E_119" id="E_119" name="PFLU0505" compartment="C_1" sboTerm="SBO:0000014"></species>
<species metaid="metaid_E_120" id="E_120" name="PFLU0506" compartment="C_1" sboTerm="SBO:0000014"></species>
<species metaid="metaid_E_121" id="E_121" name="PFLU0524" compartment="C_1" sboTerm="SBO:0000014"></species>
<species metaid="metaid_E_122" id="E_122" name="PFLU0525" compartment="C_1" sboTerm="SBO:0000014"></species>
<species metaid="metaid_E_123" id="E_123" name="PFLU0527" compartment="C_1" sboTerm="SBO:0000014"></species>
<species metaid="metaid_E_124" id="E_124" name="PFLU0528" compartment="C_1" sboTerm="SBO:0000014"></species>
<species metaid="metaid_E_125" id="E_125" name="PFLU0546" compartment="C_1" sboTerm="SBO:0000014"></species>
<species metaid="metaid_E_126" id="E_126" name="PFLU0547" compartment="C_1" sboTerm="SBO:0000014"></species>
<species metaid="metaid_E_127" id="E_127" name="PFLU0551" compartment="C_1" sboTerm="SBO:0000014"></species>
<species metaid="metaid_E_128" id="E_128" name="PFLU0553" compartment="C_1" sboTerm="SBO:0000014"></species>
<species metaid="metaid_E_129" id="E_129" name="PFLU0554" compartment="C_1" sboTerm="SBO:0000014"></species>
<species metaid="metaid_E_130" id="E_130" name="PFLU0555" compartment="C_1" sboTerm="SBO:0000014"></species>
<species metaid="metaid_E_131" id="E_131" name="PFLU0556" compartment="C_1" sboTerm="SBO:0000014"></species>
<species metaid="metaid_E_132" id="E_132" name="PFLU0561" compartment="C_1" sboTerm="SBO:0000014"></species>
<species metaid="metaid_E_133" id="E_133" name="PFLU0562" compartment="C_1" sboTerm="SBO:0000014"></species>
<species metaid="metaid_E_134" id="E_134" name="PFLU0563" compartment="C_1" sboTerm="SBO:0000014"></species>
<species metaid="metaid_E_135" id="E_135" name="PFLU0578" compartment="C_1" sboTerm="SBO:0000014"></species>
<species metaid="metaid_E_136" id="E_136" name="PFLU0579" compartment="C_1" sboTerm="SBO:0000014"></species>
<species metaid="metaid_E_137" id="E_137" name="PFLU0582" compartment="C_1" sboTerm="SBO:0000014"></species>
<species metaid="metaid_E_138" id="E_138" name="PFLU0583" compartment="C_1" sboTerm="SBO:0000014"></species>
<species metaid="metaid_E_139" id="E_139" name="PFLU0584" compartment="C_1" sboTerm="SBO:0000014"></species>
<species metaid="metaid_E_140" id="E_140" name="PFLU0585" compartment="C_1" sboTerm="SBO:0000014"></species>
<species metaid="metaid_E_141" id="E_141" name="PFLU0586" compartment="C_1" sboTerm="SBO:0000014"></species>
<species metaid="metaid_E_142" id="E_142" name="PFLU0587" compartment="C_1" sboTerm="SBO:0000014"></species>
<species metaid="metaid_E_143" id="E_143" name="PFLU0588" compartment="C_1" sboTerm="SBO:0000014"></species>
<species metaid="metaid_E_144" id="E_144" name="PFLU0590" compartment="C_1" sboTerm="SBO:0000014"></species>
<species metaid="metaid_E_145" id="E_145" name="PFLU0591" compartment="C_1" sboTerm="SBO:0000014"></species>
<species metaid="metaid_E_146" id="E_146" name="PFLU0592" compartment="C_1" sboTerm="SBO:0000014"></species>
<species metaid="metaid_E_147" id="E_147" name="PFLU0602" compartment="C_1" sboTerm="SBO:0000014"></species>
<species metaid="metaid_E_148" id="E_148" name="PFLU0603" compartment="C_1" sboTerm="SBO:0000014"></species>
<species metaid="metaid_E_149" id="E_149" name="PFLU0604" compartment="C_1" sboTerm="SBO:0000014"></species>
<species metaid="metaid_E_150" id="E_150" name="PFLU0605" compartment="C_1" sboTerm="SBO:0000014"></species>
<species metaid="metaid_E_151" id="E_151" name="PFLU0606" compartment="C_1" sboTerm="SBO:0000014"></species>
<species metaid="metaid_E_152" id="E_152" name="PFLU0607" compartment="C_1" sboTerm="SBO:0000014"></species>
<species metaid="metaid_E_153" id="E_153" name="PFLU0611" compartment="C_1" sboTerm="SBO:0000014"></species>
<species metaid="metaid_E_154" id="E_154" name="PFLU0612" compartment="C_1" sboTerm="SBO:0000014"></species>
<species metaid="metaid_E_155" id="E_155" name="PFLU0617" compartment="C_1" sboTerm="SBO:0000014"></species>
<species metaid="metaid_E_156" id="E_156" name="PFLU0619" compartment="C_1" sboTerm="SBO:0000014"></species>
<species metaid="metaid_E_157" id="E_157" name="PFLU0626" compartment="C_1" sboTerm="SBO:0000014"></species>
<species metaid="metaid_E_158" id="E_158" name="PFLU0655" compartment="C_1" sboTerm="SBO:0000014"></species>
<species metaid="metaid_E_159" id="E_159" name="PFLU0667" compartment="C_1" sboTerm="SBO:0000014"></species>
<species metaid="metaid_E_160" id="E_160" name="PFLU0668" compartment="C_1" sboTerm="SBO:0000014"></species>
<species metaid="metaid_E_161" id="E_161" name="PFLU0673" compartment="C_1" sboTerm="SBO:0000014"></species>
<species metaid="metaid_E_162" id="E_162" name="PFLU0675" compartment="C_1" sboTerm="SBO:0000014"></species>
<species metaid="metaid_E_163" id="E_163" name="PFLU0676" compartment="C_1" sboTerm="SBO:0000014"></species>
<species metaid="metaid_E_164" id="E_164" name="PFLU0686" compartment="C_1" sboTerm="SBO:0000014"></species>
<species metaid="metaid_E_165" id="E_165" name="PFLU0695" compartment="C_1" sboTerm="SBO:0000014"></species>
<species metaid="metaid_E_166" id="E_166" name="PFLU0706" compartment="C_1" sboTerm="SBO:0000014"></species>
<species metaid="metaid_E_167" id="E_167" name="PFLU0732" compartment="C_1" sboTerm="SBO:0000014"></species>
<species metaid="metaid_E_168" id="E_168" name="PFLU0733" compartment="C_1" sboTerm="SBO:0000014"></species>
<species metaid="metaid_E_169" id="E_169" name="PFLU0737" compartment="C_1" sboTerm="SBO:0000014"></species>
<species metaid="metaid_E_170" id="E_170" name="PFLU0741" compartment="C_1" sboTerm="SBO:0000014"></species>
<species metaid="metaid_E_171" id="E_171" name="PFLU0745" compartment="C_1" sboTerm="SBO:0000014"></species>
<species metaid="metaid_E_172" id="E_172" name="PFLU0756" compartment="C_1" sboTerm="SBO:0000014"></species>
<species metaid="metaid_E_173" id="E_173" name="PFLU0760" compartment="C_1" sboTerm="SBO:0000014"></species>
<species metaid="metaid_E_174" id="E_174" name="PFLU0761" compartment="C_1" sboTerm="SBO:0000014"></species>
<species metaid="metaid_E_175" id="E_175" name="PFLU0763" compartment="C_1" sboTerm="SBO:0000014"></species>
<species metaid="metaid_E_176" id="E_176" name="PFLU0764" compartment="C_1" sboTerm="SBO:0000014"></species>
<species metaid="metaid_E_177" id="E_177" name="PFLU0767" compartment="C_1" sboTerm="SBO:0000014"></species>
<species metaid="metaid_E_178" id="E_178" name="PFLU0768" compartment="C_1" sboTerm="SBO:0000014"></species>
<species metaid="metaid_E_179" id="E_179" name="PFLU0770" compartment="C_1" sboTerm="SBO:0000014"></species>
<species metaid="metaid_E_180" id="E_180" name="PFLU0771" compartment="C_1" sboTerm="SBO:0000014"></species>
<species metaid="metaid_E_181" id="E_181" name="PFLU0783" compartment="C_1" sboTerm="SBO:0000014"></species>
<species metaid="metaid_E_182" id="E_182" name="PFLU0789" compartment="C_1" sboTerm="SBO:0000014"></species>
<species metaid="metaid_E_183" id="E_183" name="PFLU0796" compartment="C_1" sboTerm="SBO:0000014"></species>
<species metaid="metaid_E_184" id="E_184" name="PFLU0805" compartment="C_1" sboTerm="SBO:0000014"></species>
<species metaid="metaid_E_185" id="E_185" name="PFLU0806" compartment="C_1" sboTerm="SBO:0000014"></species>
<species metaid="metaid_E_186" id="E_186" name="PFLU0811" compartment="C_1" sboTerm="SBO:0000014"></species>
<species metaid="metaid_E_187" id="E_187" name="PFLU0812" compartment="C_1" sboTerm="SBO:0000014"></species>
<species metaid="metaid_E_188" id="E_188" name="PFLU0813" compartment="C_1" sboTerm="SBO:0000014"></species>
<species metaid="metaid_E_189" id="E_189" name="PFLU0814" compartment="C_1" sboTerm="SBO:0000014"></species>
<species metaid="metaid_E_190" id="E_190" name="PFLU0815" compartment="C_1" sboTerm="SBO:0000014"></species>
<species metaid="metaid_E_191" id="E_191" name="PFLU0834" compartment="C_1" sboTerm="SBO:0000014"></species>
<species metaid="metaid_E_192" id="E_192" name="PFLU0841" compartment="C_1" sboTerm="SBO:0000014"></species>
<species metaid="metaid_E_193" id="E_193" name="PFLU0842" compartment="C_1" sboTerm="SBO:0000014"></species>
<species metaid="metaid_E_194" id="E_194" name="PFLU0843" compartment="C_1" sboTerm="SBO:0000014"></species>
<species metaid="metaid_E_195" id="E_195" name="PFLU0849" compartment="C_1" sboTerm="SBO:0000014"></species>
<species metaid="metaid_E_196" id="E_196" name="PFLU0850" compartment="C_1" sboTerm="SBO:0000014"></species>
<species metaid="metaid_E_197" id="E_197" name="PFLU0851" compartment="C_1" sboTerm="SBO:0000014"></species>
<species metaid="metaid_E_198" id="E_198" name="PFLU0852" compartment="C_1" sboTerm="SBO:0000014"></species>
<species metaid="metaid_E_199" id="E_199" name="PFLU0857" compartment="C_1" sboTerm="SBO:0000014"></species>
<species metaid="metaid_E_200" id="E_200" name="PFLU0860" compartment="C_1" sboTerm="SBO:0000014"></species>
<species metaid="metaid_E_201" id="E_201" name="PFLU0861" compartment="C_1" sboTerm="SBO:0000014"></species>
<species metaid="metaid_E_202" id="E_202" name="PFLU0862" compartment="C_1" sboTerm="SBO:0000014"></species>
<species metaid="metaid_E_203" id="E_203" name="PFLU0874" compartment="C_1" sboTerm="SBO:0000014"></species>
<species metaid="metaid_E_204" id="E_204" name="PFLU0876" compartment="C_1" sboTerm="SBO:0000014"></species>
<species metaid="metaid_E_205" id="E_205" name="PFLU0886" compartment="C_1" sboTerm="SBO:0000014"></species>
<species metaid="metaid_E_206" id="E_206" name="PFLU0887" compartment="C_1" sboTerm="SBO:0000014"></species>
<species metaid="metaid_E_207" id="E_207" name="PFLU0894" compartment="C_1" sboTerm="SBO:0000014"></species>
<species metaid="metaid_E_208" id="E_208" name="PFLU0895" compartment="C_1" sboTerm="SBO:0000014"></species>
<species metaid="metaid_E_209" id="E_209" name="PFLU0896" compartment="C_1" sboTerm="SBO:0000014"></species>
<species metaid="metaid_E_210" id="E_210" name="PFLU0897" compartment="C_1" sboTerm="SBO:0000014"></species>
<species metaid="metaid_E_211" id="E_211" name="PFLU0898" compartment="C_1" sboTerm="SBO:0000014"></species>
<species metaid="metaid_E_212" id="E_212" name="PFLU0899" compartment="C_1" sboTerm="SBO:0000014"></species>
<species metaid="metaid_E_213" id="E_213" name="PFLU0900" compartment="C_1" sboTerm="SBO:0000014"></species>
<species metaid="metaid_E_214" id="E_214" name="PFLU0904" compartment="C_1" sboTerm="SBO:0000014"></species>
<species metaid="metaid_E_215" id="E_215" name="PFLU0920" compartment="C_1" sboTerm="SBO:0000014"></species>
<species metaid="metaid_E_216" id="E_216" name="PFLU0922" compartment="C_1" sboTerm="SBO:0000014"></species>
<species metaid="metaid_E_217" id="E_217" name="PFLU0933" compartment="C_1" sboTerm="SBO:0000014"></species>
<species metaid="metaid_E_218" id="E_218" name="PFLU0942" compartment="C_1" sboTerm="SBO:0000014"></species>
<species metaid="metaid_E_219" id="E_219" name="PFLU0943" compartment="C_1" sboTerm="SBO:0000014"></species>
<species metaid="metaid_E_220" id="E_220" name="PFLU0944" compartment="C_1" sboTerm="SBO:0000014"></species>
<species metaid="metaid_E_221" id="E_221" name="PFLU0945" compartment="C_1" sboTerm="SBO:0000014"></species>
<species metaid="metaid_E_222" id="E_222" name="PFLU0947" compartment="C_1" sboTerm="SBO:0000014"></species>
<species metaid="metaid_E_223" id="E_223" name="PFLU0948" compartment="C_1" sboTerm="SBO:0000014"></species>
<species metaid="metaid_E_224" id="E_224" name="PFLU0949" compartment="C_1" sboTerm="SBO:0000014"></species>
<species metaid="metaid_E_225" id="E_225" name="PFLU0953" compartment="C_1" sboTerm="SBO:0000014"></species>
<species metaid="metaid_E_226" id="E_226" name="PFLU0968" compartment="C_1" sboTerm="SBO:0000014"></species>
<species metaid="metaid_E_227" id="E_227" name="PFLU0979" compartment="C_1" sboTerm="SBO:0000014"></species>
<species metaid="metaid_E_228" id="E_228" name="PFLU0980" compartment="C_1" sboTerm="SBO:0000014"></species>
<species metaid="metaid_E_229" id="E_229" name="PFLU0981" compartment="C_1" sboTerm="SBO:0000014"></species>
<species metaid="metaid_E_230" id="E_230" name="PFLU0982" compartment="C_1" sboTerm="SBO:0000014"></species>
<species metaid="metaid_E_231" id="E_231" name="PFLU0984" compartment="C_1" sboTerm="SBO:0000014"></species>
<species metaid="metaid_E_232" id="E_232" name="PFLU0985" compartment="C_1" sboTerm="SBO:0000014"></species>
<species metaid="metaid_E_233" id="E_233" name="PFLU0987" compartment="C_1" sboTerm="SBO:0000014"></species>
<species metaid="metaid_E_234" id="E_234" name="PFLU0988" compartment="C_1" sboTerm="SBO:0000014"></species>
<species metaid="metaid_E_235" id="E_235" name="PFLU0990" compartment="C_1" sboTerm="SBO:0000014"></species>
<species metaid="metaid_E_236" id="E_236" name="PFLU1000" compartment="C_1" sboTerm="SBO:0000014"></species>
<species metaid="metaid_E_237" id="E_237" name="PFLU1001" compartment="C_1" sboTerm="SBO:0000014"></species>
<species metaid="metaid_E_238" id="E_238" name="PFLU1002" compartment="C_1" sboTerm="SBO:0000014"></species>
<species metaid="metaid_E_239" id="E_239" name="PFLU1003" compartment="C_1" sboTerm="SBO:0000014"></species>
<species metaid="metaid_E_240" id="E_240" name="PFLU1025" compartment="C_1" sboTerm="SBO:0000014"></species>
<species metaid="metaid_E_241" id="E_241" name="PFLU1026" compartment="C_1" sboTerm="SBO:0000014"></species>
<species metaid="metaid_E_242" id="E_242" name="PFLU1027" compartment="C_1" sboTerm="SBO:0000014"></species>
<species metaid="metaid_E_243" id="E_243" name="PFLU1030" compartment="C_1" sboTerm="SBO:0000014"></species>
<species metaid="metaid_E_244" id="E_244" name="PFLU1034" compartment="C_1" sboTerm="SBO:0000014"></species>
<species metaid="metaid_E_245" id="E_245" name="PFLU1035" compartment="C_1" sboTerm="SBO:0000014"></species>
<species metaid="metaid_E_246" id="E_246" name="PFLU1052" compartment="C_1" sboTerm="SBO:0000014"></species>
<species metaid="metaid_E_247" id="E_247" name="PFLU1063" compartment="C_1" sboTerm="SBO:0000014"></species>
<species metaid="metaid_E_248" id="E_248" name="PFLU1072" compartment="C_1" sboTerm="SBO:0000014"></species>
<species metaid="metaid_E_249" id="E_249" name="PFLU1086" compartment="C_1" sboTerm="SBO:0000014"></species>
<species metaid="metaid_E_250" id="E_250" name="PFLU1103" compartment="C_1" sboTerm="SBO:0000014"></species>
<species metaid="metaid_E_251" id="E_251" name="PFLU1107" compartment="C_1" sboTerm="SBO:0000014"></species>
<species metaid="metaid_E_252" id="E_252" name="PFLU1127" compartment="C_1" sboTerm="SBO:0000014"></species>
<species metaid="metaid_E_253" id="E_253" name="PFLU1136" compartment="C_1" sboTerm="SBO:0000014"></species>
<species metaid="metaid_E_254" id="E_254" name="PFLU1137" compartment="C_1" sboTerm="SBO:0000014"></species>
<species metaid="metaid_E_255" id="E_255" name="PFLU1138" compartment="C_1" sboTerm="SBO:0000014"></species>
<species metaid="metaid_E_256" id="E_256" name="PFLU1139" compartment="C_1" sboTerm="SBO:0000014"></species>
<species metaid="metaid_E_257" id="E_257" name="PFLU1142" compartment="C_1" sboTerm="SBO:0000014"></species>
<species metaid="metaid_E_258" id="E_258" name="PFLU1143" compartment="C_1" sboTerm="SBO:0000014"></species>
<species metaid="metaid_E_259" id="E_259" name="PFLU1146" compartment="C_1" sboTerm="SBO:0000014"></species>
<species metaid="metaid_E_260" id="E_260" name="PFLU1154" compartment="C_1" sboTerm="SBO:0000014"></species>
<species metaid="metaid_E_261" id="E_261" name="PFLU1156" compartment="C_1" sboTerm="SBO:0000014"></species>
<species metaid="metaid_E_262" id="E_262" name="PFLU1161" compartment="C_1" sboTerm="SBO:0000014"></species>
<species metaid="metaid_E_263" id="E_263" name="PFLU1204" compartment="C_1" sboTerm="SBO:0000014"></species>
<species metaid="metaid_E_264" id="E_264" name="PFLU1209" compartment="C_1" sboTerm="SBO:0000014"></species>
<species metaid="metaid_E_265" id="E_265" name="PFLU1214" compartment="C_1" sboTerm="SBO:0000014"></species>
<species metaid="metaid_E_266" id="E_266" name="PFLU1228" compartment="C_1" sboTerm="SBO:0000014"></species>
<species metaid="metaid_E_267" id="E_267" name="PFLU1239" compartment="C_1" sboTerm="SBO:0000014"></species>
<species metaid="metaid_E_268" id="E_268" name="PFLU1240" compartment="C_1" sboTerm="SBO:0000014"></species>
<species metaid="metaid_E_269" id="E_269" name="PFLU1255" compartment="C_1" sboTerm="SBO:0000014"></species>
<species metaid="metaid_E_270" id="E_270" name="PFLU1259" compartment="C_1" sboTerm="SBO:0000014"></species>
<species metaid="metaid_E_271" id="E_271" name="PFLU1264" compartment="C_1" sboTerm="SBO:0000014"></species>
<species metaid="metaid_E_272" id="E_272" name="PFLU1272" compartment="C_1" sboTerm="SBO:0000014"></species>
<species metaid="metaid_E_273" id="E_273" name="PFLU1274" compartment="C_1" sboTerm="SBO:0000014"></species>
<species metaid="metaid_E_274" id="E_274" name="PFLU1275" compartment="C_1" sboTerm="SBO:0000014"></species>
<species metaid="metaid_E_275" id="E_275" name="PFLU1276" compartment="C_1" sboTerm="SBO:0000014"></species>
<species metaid="metaid_E_276" id="E_276" name="PFLU1280" compartment="C_1" sboTerm="SBO:0000014"></species>
<species metaid="metaid_E_277" id="E_277" name="PFLU1281" compartment="C_1" sboTerm="SBO:0000014"></species>
<species metaid="metaid_E_278" id="E_278" name="PFLU1282" compartment="C_1" sboTerm="SBO:0000014"></species>
<species metaid="metaid_E_279" id="E_279" name="PFLU1283" compartment="C_1" sboTerm="SBO:0000014"></species>
<species metaid="metaid_E_280" id="E_280" name="PFLU1286" compartment="C_1" sboTerm="SBO:0000014"></species>
<species metaid="metaid_E_281" id="E_281" name="PFLU1289" compartment="C_1" sboTerm="SBO:0000014"></species>
<species metaid="metaid_E_282" id="E_282" name="PFLU1290" compartment="C_1" sboTerm="SBO:0000014"></species>
<species metaid="metaid_E_283" id="E_283" name="PFLU1291" compartment="C_1" sboTerm="SBO:0000014"></species>
<species metaid="metaid_E_284" id="E_284" name="PFLU1293" compartment="C_1" sboTerm="SBO:0000014"></species>
<species metaid="metaid_E_285" id="E_285" name="PFLU1297" compartment="C_1" sboTerm="SBO:0000014"></species>
<species metaid="metaid_E_286" id="E_286" name="PFLU1299" compartment="C_1" sboTerm="SBO:0000014"></species>
<species metaid="metaid_E_287" id="E_287" name="PFLU1304" compartment="C_1" sboTerm="SBO:0000014"></species>
<species metaid="metaid_E_288" id="E_288" name="PFLU1307" compartment="C_1" sboTerm="SBO:0000014"></species>
<species metaid="metaid_E_289" id="E_289" name="PFLU1308" compartment="C_1" sboTerm="SBO:0000014"></species>
<species metaid="metaid_E_290" id="E_290" name="PFLU1328" compartment="C_1" sboTerm="SBO:0000014"></species>
<species metaid="metaid_E_291" id="E_291" name="PFLU1342" compartment="C_1" sboTerm="SBO:0000014"></species>
<species metaid="metaid_E_292" id="E_292" name="PFLU1343" compartment="C_1" sboTerm="SBO:0000014"></species>
<species metaid="metaid_E_293" id="E_293" name="PFLU1344" compartment="C_1" sboTerm="SBO:0000014"></species>
<species metaid="metaid_E_294" id="E_294" name="PFLU1345" compartment="C_1" sboTerm="SBO:0000014"></species>
<species metaid="metaid_E_295" id="E_295" name="PFLU1346" compartment="C_1" sboTerm="SBO:0000014"></species>
<species metaid="metaid_E_296" id="E_296" name="PFLU1359" compartment="C_1" sboTerm="SBO:0000014"></species>
<species metaid="metaid_E_297" id="E_297" name="PFLU1362" compartment="C_1" sboTerm="SBO:0000014"></species>
<species metaid="metaid_E_298" id="E_298" name="PFLU1364" compartment="C_1" sboTerm="SBO:0000014"></species>
<species metaid="metaid_E_299" id="E_299" name="PFLU1365" compartment="C_1" sboTerm="SBO:0000014"></species>
<species metaid="metaid_E_300" id="E_300" name="PFLU1366" compartment="C_1" sboTerm="SBO:0000014"></species>
<species metaid="metaid_E_301" id="E_301" name="PFLU1367" compartment="C_1" sboTerm="SBO:0000014"></species>
<species metaid="metaid_E_302" id="E_302" name="PFLU1368" compartment="C_1" sboTerm="SBO:0000014"></species>
<species metaid="metaid_E_303" id="E_303" name="PFLU1369" compartment="C_1" sboTerm="SBO:0000014"></species>
<species metaid="metaid_E_304" id="E_304" name="PFLU1370" compartment="C_1" sboTerm="SBO:0000014"></species>
<species metaid="metaid_E_305" id="E_305" name="PFLU1371" compartment="C_1" sboTerm="SBO:0000014"></species>
<species metaid="metaid_E_306" id="E_306" name="PFLU1384" compartment="C_1" sboTerm="SBO:0000014"></species>
<species metaid="metaid_E_307" id="E_307" name="PFLU1385" compartment="C_1" sboTerm="SBO:0000014"></species>
<species metaid="metaid_E_308" id="E_308" name="PFLU1399" compartment="C_1" sboTerm="SBO:0000014"></species>
<species metaid="metaid_E_309" id="E_309" name="PFLU1408" compartment="C_1" sboTerm="SBO:0000014"></species>
<species metaid="metaid_E_310" id="E_310" name="PFLU1412" compartment="C_1" sboTerm="SBO:0000014"></species>
<species metaid="metaid_E_311" id="E_311" name="PFLU1417" compartment="C_1" sboTerm="SBO:0000014"></species>
<species metaid="metaid_E_312" id="E_312" name="PFLU1434" compartment="C_1" sboTerm="SBO:0000014"></species>
<species metaid="metaid_E_313" id="E_313" name="PFLU1465" compartment="C_1" sboTerm="SBO:0000014"></species>
<species metaid="metaid_E_314" id="E_314" name="PFLU1477" compartment="C_1" sboTerm="SBO:0000014"></species>
<species metaid="metaid_E_315" id="E_315" name="PFLU1480" compartment="C_1" sboTerm="SBO:0000014"></species>
<species metaid="metaid_E_316" id="E_316" name="PFLU1489" compartment="C_1" sboTerm="SBO:0000014"></species>
<species metaid="metaid_E_317" id="E_317" name="PFLU1503" compartment="C_1" sboTerm="SBO:0000014"></species>
<species metaid="metaid_E_318" id="E_318" name="PFLU1510" compartment="C_1" sboTerm="SBO:0000014"></species>
<species metaid="metaid_E_319" id="E_319" name="PFLU1513" compartment="C_1" sboTerm="SBO:0000014"></species>
<species metaid="metaid_E_320" id="E_320" name="PFLU1514" compartment="C_1" sboTerm="SBO:0000014"></species>
<species metaid="metaid_E_321" id="E_321" name="PFLU1540" compartment="C_1" sboTerm="SBO:0000014"></species>
<species metaid="metaid_E_322" id="E_322" name="PFLU1542" compartment="C_1" sboTerm="SBO:0000014"></species>
<species metaid="metaid_E_323" id="E_323" name="PFLU1546" compartment="C_1" sboTerm="SBO:0000014"></species>
<species metaid="metaid_E_324" id="E_324" name="PFLU1553" compartment="C_1" sboTerm="SBO:0000014"></species>
<species metaid="metaid_E_325" id="E_325" name="PFLU1554" compartment="C_1" sboTerm="SBO:0000014"></species>
<species metaid="metaid_E_326" id="E_326" name="PFLU1566" compartment="C_1" sboTerm="SBO:0000014"></species>
<species metaid="metaid_E_327" id="E_327" name="PFLU1569" compartment="C_1" sboTerm="SBO:0000014"></species>
<species metaid="metaid_E_328" id="E_328" name="PFLU1578" compartment="C_1" sboTerm="SBO:0000014"></species>
<species metaid="metaid_E_329" id="E_329" name="PFLU1585" compartment="C_1" sboTerm="SBO:0000014"></species>
<species metaid="metaid_E_330" id="E_330" name="PFLU1613" compartment="C_1" sboTerm="SBO:0000014"></species>
<species metaid="metaid_E_331" id="E_331" name="PFLU1624" compartment="C_1" sboTerm="SBO:0000014"></species>
<species metaid="metaid_E_332" id="E_332" name="PFLU1638" compartment="C_1" sboTerm="SBO:0000014"></species>
<species metaid="metaid_E_333" id="E_333" name="PFLU1639" compartment="C_1" sboTerm="SBO:0000014"></species>
<species metaid="metaid_E_334" id="E_334" name="PFLU1644" compartment="C_1" sboTerm="SBO:0000014"></species>
<species metaid="metaid_E_335" id="E_335" name="PFLU1645" compartment="C_1" sboTerm="SBO:0000014"></species>
<species metaid="metaid_E_336" id="E_336" name="PFLU1646" compartment="C_1" sboTerm="SBO:0000014"></species>
<species metaid="metaid_E_337" id="E_337" name="PFLU1647" compartment="C_1" sboTerm="SBO:0000014"></species>
<species metaid="metaid_E_338" id="E_338" name="PFLU1648" compartment="C_1" sboTerm="SBO:0000014"></species>
<species metaid="metaid_E_339" id="E_339" name="PFLU1659" compartment="C_1" sboTerm="SBO:0000014"></species>
<species metaid="metaid_E_340" id="E_340" name="PFLU1666" compartment="C_1" sboTerm="SBO:0000014"></species>
<species metaid="metaid_E_341" id="E_341" name="PFLU1674" compartment="C_1" sboTerm="SBO:0000014"></species>
<species metaid="metaid_E_342" id="E_342" name="PFLU1676" compartment="C_1" sboTerm="SBO:0000014"></species>
<species metaid="metaid_E_343" id="E_343" name="PFLU1677" compartment="C_1" sboTerm="SBO:0000014"></species>
<species metaid="metaid_E_344" id="E_344" name="PFLU1678" compartment="C_1" sboTerm="SBO:0000014"></species>
<species metaid="metaid_E_345" id="E_345" name="PFLU1704" compartment="C_1" sboTerm="SBO:0000014"></species>
<species metaid="metaid_E_346" id="E_346" name="PFLU1707" compartment="C_1" sboTerm="SBO:0000014"></species>
<species metaid="metaid_E_347" id="E_347" name="PFLU1723" compartment="C_1" sboTerm="SBO:0000014"></species>
<species metaid="metaid_E_348" id="E_348" name="PFLU1725" compartment="C_1" sboTerm="SBO:0000014"></species>
<species metaid="metaid_E_349" id="E_349" name="PFLU1742" compartment="C_1" sboTerm="SBO:0000014"></species>
<species metaid="metaid_E_350" id="E_350" name="PFLU1747" compartment="C_1" sboTerm="SBO:0000014"></species>
<species metaid="metaid_E_351" id="E_351" name="PFLU1753" compartment="C_1" sboTerm="SBO:0000014"></species>
<species metaid="metaid_E_352" id="E_352" name="PFLU1758" compartment="C_1" sboTerm="SBO:0000014"></species>
<species metaid="metaid_E_353" id="E_353" name="PFLU1759" compartment="C_1" sboTerm="SBO:0000014"></species>
<species metaid="metaid_E_354" id="E_354" name="PFLU1777" compartment="C_1" sboTerm="SBO:0000014"></species>
<species metaid="metaid_E_355" id="E_355" name="PFLU1778" compartment="C_1" sboTerm="SBO:0000014"></species>
<species metaid="metaid_E_356" id="E_356" name="PFLU1779" compartment="C_1" sboTerm="SBO:0000014"></species>
<species metaid="metaid_E_357" id="E_357" name="PFLU1796" compartment="C_1" sboTerm="SBO:0000014"></species>
<species metaid="metaid_E_358" id="E_358" name="PFLU1797" compartment="C_1" sboTerm="SBO:0000014"></species>
<species metaid="metaid_E_359" id="E_359" name="PFLU1799" compartment="C_1" sboTerm="SBO:0000014"></species>
<species metaid="metaid_E_360" id="E_360" name="PFLU1800" compartment="C_1" sboTerm="SBO:0000014"></species>
<species metaid="metaid_E_361" id="E_361" name="PFLU1801" compartment="C_1" sboTerm="SBO:0000014"></species>
<species metaid="metaid_E_362" id="E_362" name="PFLU1802" compartment="C_1" sboTerm="SBO:0000014"></species>
<species metaid="metaid_E_363" id="E_363" name="PFLU1803" compartment="C_1" sboTerm="SBO:0000014"></species>
<species metaid="metaid_E_364" id="E_364" name="PFLU1815" compartment="C_1" sboTerm="SBO:0000014"></species>
<species metaid="metaid_E_365" id="E_365" name="PFLU1816" compartment="C_1" sboTerm="SBO:0000014"></species>
<species metaid="metaid_E_366" id="E_366" name="PFLU1817" compartment="C_1" sboTerm="SBO:0000014"></species>
<species metaid="metaid_E_367" id="E_367" name="PFLU1818" compartment="C_1" sboTerm="SBO:0000014"></species>
<species metaid="metaid_E_368" id="E_368" name="PFLU1819" compartment="C_1" sboTerm="SBO:0000014"></species>
<species metaid="metaid_E_369" id="E_369" name="PFLU1820" compartment="C_1" sboTerm="SBO:0000014"></species>
<species metaid="metaid_E_370" id="E_370" name="PFLU1821" compartment="C_1" sboTerm="SBO:0000014"></species>
<species metaid="metaid_E_371" id="E_371" name="PFLU1822" compartment="C_1" sboTerm="SBO:0000014"></species>
<species metaid="metaid_E_372" id="E_372" name="PFLU1825" compartment="C_1" sboTerm="SBO:0000014"></species>
<species metaid="metaid_E_373" id="E_373" name="PFLU1835" compartment="C_1" sboTerm="SBO:0000014"></species>
<species metaid="metaid_E_374" id="E_374" name="PFLU1836" compartment="C_1" sboTerm="SBO:0000014"></species>
<species metaid="metaid_E_375" id="E_375" name="PFLU1840" compartment="C_1" sboTerm="SBO:0000014"></species>
<species metaid="metaid_E_376" id="E_376" name="PFLU1851" compartment="C_1" sboTerm="SBO:0000014"></species>
<species metaid="metaid_E_377" id="E_377" name="PFLU1865" compartment="C_1" sboTerm="SBO:0000014"></species>
<species metaid="metaid_E_378" id="E_378" name="PFLU1900" compartment="C_1" sboTerm="SBO:0000014"></species>
<species metaid="metaid_E_379" id="E_379" name="PFLU1901" compartment="C_1" sboTerm="SBO:0000014"></species>
<species metaid="metaid_E_380" id="E_380" name="PFLU1902" compartment="C_1" sboTerm="SBO:0000014"></species>
<species metaid="metaid_E_381" id="E_381" name="PFLU1903" compartment="C_1" sboTerm="SBO:0000014"></species>
<species metaid="metaid_E_382" id="E_382" name="PFLU1908" compartment="C_1" sboTerm="SBO:0000014"></species>
<species metaid="metaid_E_383" id="E_383" name="PFLU1938" compartment="C_1" sboTerm="SBO:0000014"></species>
<species metaid="metaid_E_384" id="E_384" name="PFLU1939" compartment="C_1" sboTerm="SBO:0000014"></species>
<species metaid="metaid_E_385" id="E_385" name="PFLU1940" compartment="C_1" sboTerm="SBO:0000014"></species>
<species metaid="metaid_E_386" id="E_386" name="PFLU1948" compartment="C_1" sboTerm="SBO:0000014"></species>
<species metaid="metaid_E_387" id="E_387" name="PFLU1949" compartment="C_1" sboTerm="SBO:0000014"></species>
<species metaid="metaid_E_388" id="E_388" name="PFLU1951" compartment="C_1" sboTerm="SBO:0000014"></species>
<species metaid="metaid_E_389" id="E_389" name="PFLU1992" compartment="C_1" sboTerm="SBO:0000014"></species>
<species metaid="metaid_E_390" id="E_390" name="PFLU1997" compartment="C_1" sboTerm="SBO:0000014"></species>
<species metaid="metaid_E_391" id="E_391" name="PFLU2009" compartment="C_1" sboTerm="SBO:0000014"></species>
<species metaid="metaid_E_392" id="E_392" name="PFLU2011" compartment="C_1" sboTerm="SBO:0000014"></species>
<species metaid="metaid_E_393" id="E_393" name="PFLU2013" compartment="C_1" sboTerm="SBO:0000014"></species>
<species metaid="metaid_E_394" id="E_394" name="PFLU2027" compartment="C_1" sboTerm="SBO:0000014"></species>
<species metaid="metaid_E_395" id="E_395" name="PFLU2049" compartment="C_1" sboTerm="SBO:0000014"></species>
<species metaid="metaid_E_396" id="E_396" name="PFLU2050" compartment="C_1" sboTerm="SBO:0000014"></species>
<species metaid="metaid_E_397" id="E_397" name="PFLU2057" compartment="C_1" sboTerm="SBO:0000014"></species>
<species metaid="metaid_E_398" id="E_398" name="PFLU2081" compartment="C_1" sboTerm="SBO:0000014"></species>
<species metaid="metaid_E_399" id="E_399" name="PFLU2097" compartment="C_1" sboTerm="SBO:0000014"></species>
<species metaid="metaid_E_400" id="E_400" name="PFLU2109" compartment="C_1" sboTerm="SBO:0000014"></species>
<species metaid="metaid_E_401" id="E_401" name="PFLU2111" compartment="C_1" sboTerm="SBO:0000014"></species>
<species metaid="metaid_E_402" id="E_402" name="PFLU2116" compartment="C_1" sboTerm="SBO:0000014"></species>
<species metaid="metaid_E_403" id="E_403" name="PFLU2147" compartment="C_1" sboTerm="SBO:0000014"></species>
<species metaid="metaid_E_404" id="E_404" name="PFLU2150" compartment="C_1" sboTerm="SBO:0000014"></species>
<species metaid="metaid_E_405" id="E_405" name="PFLU2151" compartment="C_1" sboTerm="SBO:0000014"></species>
<species metaid="metaid_E_406" id="E_406" name="PFLU2152" compartment="C_1" sboTerm="SBO:0000014"></species>
<species metaid="metaid_E_407" id="E_407" name="PFLU2163" compartment="C_1" sboTerm="SBO:0000014"></species>
<species metaid="metaid_E_408" id="E_408" name="PFLU2178" compartment="C_1" sboTerm="SBO:0000014"></species>
<species metaid="metaid_E_409" id="E_409" name="PFLU2179" compartment="C_1" sboTerm="SBO:0000014"></species>
<species metaid="metaid_E_410" id="E_410" name="PFLU2183" compartment="C_1" sboTerm="SBO:0000014"></species>
<species metaid="metaid_E_411" id="E_411" name="PFLU2184" compartment="C_1" sboTerm="SBO:0000014"></species>
<species metaid="metaid_E_412" id="E_412" name="PFLU2191" compartment="C_1" sboTerm="SBO:0000014"></species>
<species metaid="metaid_E_413" id="E_413" name="PFLU2198" compartment="C_1" sboTerm="SBO:0000014"></species>
<species metaid="metaid_E_414" id="E_414" name="PFLU2227" compartment="C_1" sboTerm="SBO:0000014"></species>
<species metaid="metaid_E_415" id="E_415" name="PFLU2233" compartment="C_1" sboTerm="SBO:0000014"></species>
<species metaid="metaid_E_416" id="E_416" name="PFLU2264" compartment="C_1" sboTerm="SBO:0000014"></species>
<species metaid="metaid_E_417" id="E_417" name="PFLU2277" compartment="C_1" sboTerm="SBO:0000014"></species>
<species metaid="metaid_E_418" id="E_418" name="PFLU2284" compartment="C_1" sboTerm="SBO:0000014"></species>
<species metaid="metaid_E_419" id="E_419" name="PFLU2289" compartment="C_1" sboTerm="SBO:0000014"></species>
<species metaid="metaid_E_420" id="E_420" name="PFLU2290" compartment="C_1" sboTerm="SBO:0000014"></species>
<species metaid="metaid_E_421" id="E_421" name="PFLU2292" compartment="C_1" sboTerm="SBO:0000014"></species>
<species metaid="metaid_E_422" id="E_422" name="PFLU2294" compartment="C_1" sboTerm="SBO:0000014"></species>
<species metaid="metaid_E_423" id="E_423" name="PFLU2298" compartment="C_1" sboTerm="SBO:0000014"></species>
<species metaid="metaid_E_424" id="E_424" name="PFLU2299" compartment="C_1" sboTerm="SBO:0000014"></species>
<species metaid="metaid_E_425" id="E_425" name="PFLU2300" compartment="C_1" sboTerm="SBO:0000014"></species>
<species metaid="metaid_E_426" id="E_426" name="PFLU2301" compartment="C_1" sboTerm="SBO:0000014"></species>
<species metaid="metaid_E_427" id="E_427" name="PFLU2304" compartment="C_1" sboTerm="SBO:0000014"></species>
<species metaid="metaid_E_428" id="E_428" name="PFLU2316" compartment="C_1" sboTerm="SBO:0000014"></species>
<species metaid="metaid_E_429" id="E_429" name="PFLU2317" compartment="C_1" sboTerm="SBO:0000014"></species>
<species metaid="metaid_E_430" id="E_430" name="PFLU2318" compartment="C_1" sboTerm="SBO:0000014"></species>
<species metaid="metaid_E_431" id="E_431" name="PFLU2319" compartment="C_1" sboTerm="SBO:0000014"></species>
<species metaid="metaid_E_432" id="E_432" name="PFLU2320" compartment="C_1" sboTerm="SBO:0000014"></species>
<species metaid="metaid_E_433" id="E_433" name="PFLU2321" compartment="C_1" sboTerm="SBO:0000014"></species>
<species metaid="metaid_E_434" id="E_434" name="PFLU2323" compartment="C_1" sboTerm="SBO:0000014"></species>
<species metaid="metaid_E_435" id="E_435" name="PFLU2324" compartment="C_1" sboTerm="SBO:0000014"></species>
<species metaid="metaid_E_436" id="E_436" name="PFLU2325" compartment="C_1" sboTerm="SBO:0000014"></species>
<species metaid="metaid_E_437" id="E_437" name="PFLU2326" compartment="C_1" sboTerm="SBO:0000014"></species>
<species metaid="metaid_E_438" id="E_438" name="PFLU2327" compartment="C_1" sboTerm="SBO:0000014"></species>
<species metaid="metaid_E_439" id="E_439" name="PFLU2328" compartment="C_1" sboTerm="SBO:0000014"></species>
<species metaid="metaid_E_440" id="E_440" name="PFLU2332" compartment="C_1" sboTerm="SBO:0000014"></species>
<species metaid="metaid_E_441" id="E_441" name="PFLU2344" compartment="C_1" sboTerm="SBO:0000014"></species>
<species metaid="metaid_E_442" id="E_442" name="PFLU2349" compartment="C_1" sboTerm="SBO:0000014"></species>
<species metaid="metaid_E_443" id="E_443" name="PFLU2367" compartment="C_1" sboTerm="SBO:0000014"></species>
<species metaid="metaid_E_444" id="E_444" name="PFLU2370" compartment="C_1" sboTerm="SBO:0000014"></species>
<species metaid="metaid_E_445" id="E_445" name="PFLU2375" compartment="C_1" sboTerm="SBO:0000014"></species>
<species metaid="metaid_E_446" id="E_446" name="PFLU2445" compartment="C_1" sboTerm="SBO:0000014"></species>
<species metaid="metaid_E_447" id="E_447" name="PFLU2448" compartment="C_1" sboTerm="SBO:0000014"></species>
<species metaid="metaid_E_448" id="E_448" name="PFLU2474" compartment="C_1" sboTerm="SBO:0000014"></species>
<species metaid="metaid_E_449" id="E_449" name="PFLU2490" compartment="C_1" sboTerm="SBO:0000014"></species>
<species metaid="metaid_E_450" id="E_450" name="PFLU2520" compartment="C_1" sboTerm="SBO:0000014"></species>
<species metaid="metaid_E_451" id="E_451" name="PFLU2521" compartment="C_1" sboTerm="SBO:0000014"></species>
<species metaid="metaid_E_452" id="E_452" name="PFLU2534" compartment="C_1" sboTerm="SBO:0000014"></species>
<species metaid="metaid_E_453" id="E_453" name="PFLU2558" compartment="C_1" sboTerm="SBO:0000014"></species>
<species metaid="metaid_E_454" id="E_454" name="PFLU2564" compartment="C_1" sboTerm="SBO:0000014"></species>
<species metaid="metaid_E_455" id="E_455" name="PFLU2580" compartment="C_1" sboTerm="SBO:0000014"></species>
<species metaid="metaid_E_456" id="E_456" name="PFLU2592" compartment="C_1" sboTerm="SBO:0000014"></species>
<species metaid="metaid_E_457" id="E_457" name="PFLU2617" compartment="C_1" sboTerm="SBO:0000014"></species>
<species metaid="metaid_E_458" id="E_458" name="PFLU2618" compartment="C_1" sboTerm="SBO:0000014"></species>
<species metaid="metaid_E_459" id="E_459" name="PFLU2619" compartment="C_1" sboTerm="SBO:0000014"></species>
<species metaid="metaid_E_460" id="E_460" name="PFLU2624" compartment="C_1" sboTerm="SBO:0000014"></species>
<species metaid="metaid_E_461" id="E_461" name="PFLU2627" compartment="C_1" sboTerm="SBO:0000014"></species>
<species metaid="metaid_E_462" id="E_462" name="PFLU2637" compartment="C_1" sboTerm="SBO:0000014"></species>
<species metaid="metaid_E_463" id="E_463" name="PFLU2643" compartment="C_1" sboTerm="SBO:0000014"></species>
<species metaid="metaid_E_464" id="E_464" name="PFLU2653" compartment="C_1" sboTerm="SBO:0000014"></species>
<species metaid="metaid_E_465" id="E_465" name="PFLU2657" compartment="C_1" sboTerm="SBO:0000014"></species>
<species metaid="metaid_E_466" id="E_466" name="PFLU2662" compartment="C_1" sboTerm="SBO:0000014"></species>
<species metaid="metaid_E_467" id="E_467" name="PFLU2665" compartment="C_1" sboTerm="SBO:0000014"></species>
<species metaid="metaid_E_468" id="E_468" name="PFLU2670" compartment="C_1" sboTerm="SBO:0000014"></species>
<species metaid="metaid_E_469" id="E_469" name="PFLU2671" compartment="C_1" sboTerm="SBO:0000014"></species>
<species metaid="metaid_E_470" id="E_470" name="PFLU2672" compartment="C_1" sboTerm="SBO:0000014"></species>
<species metaid="metaid_E_471" id="E_471" name="PFLU2674" compartment="C_1" sboTerm="SBO:0000014"></species>
<species metaid="metaid_E_472" id="E_472" name="PFLU2681" compartment="C_1" sboTerm="SBO:0000014"></species>
<species metaid="metaid_E_473" id="E_473" name="PFLU2691" compartment="C_1" sboTerm="SBO:0000014"></species>
<species metaid="metaid_E_474" id="E_474" name="PFLU2692" compartment="C_1" sboTerm="SBO:0000014"></species>
<species metaid="metaid_E_475" id="E_475" name="PFLU2708" compartment="C_1" sboTerm="SBO:0000014"></species>
<species metaid="metaid_E_476" id="E_476" name="PFLU2712" compartment="C_1" sboTerm="SBO:0000014"></species>
<species metaid="metaid_E_477" id="E_477" name="PFLU2713" compartment="C_1" sboTerm="SBO:0000014"></species>
<species metaid="metaid_E_478" id="E_478" name="PFLU2714" compartment="C_1" sboTerm="SBO:0000014"></species>
<species metaid="metaid_E_479" id="E_479" name="PFLU2739" compartment="C_1" sboTerm="SBO:0000014"></species>
<species metaid="metaid_E_480" id="E_480" name="PFLU2740" compartment="C_1" sboTerm="SBO:0000014"></species>
<species metaid="metaid_E_481" id="E_481" name="PFLU2741" compartment="C_1" sboTerm="SBO:0000014"></species>
<species metaid="metaid_E_482" id="E_482" name="PFLU2759" compartment="C_1" sboTerm="SBO:0000014"></species>
<species metaid="metaid_E_483" id="E_483" name="PFLU2774" compartment="C_1" sboTerm="SBO:0000014"></species>
<species metaid="metaid_E_484" id="E_484" name="PFLU2777" compartment="C_1" sboTerm="SBO:0000014"></species>
<species metaid="metaid_E_485" id="E_485" name="PFLU2778" compartment="C_1" sboTerm="SBO:0000014"></species>
<species metaid="metaid_E_486" id="E_486" name="PFLU2783" compartment="C_1" sboTerm="SBO:0000014"></species>
<species metaid="metaid_E_487" id="E_487" name="PFLU2796" compartment="C_1" sboTerm="SBO:0000014"></species>
<species metaid="metaid_E_488" id="E_488" name="PFLU2797" compartment="C_1" sboTerm="SBO:0000014"></species>
<species metaid="metaid_E_489" id="E_489" name="PFLU2807" compartment="C_1" sboTerm="SBO:0000014"></species>
<species metaid="metaid_E_490" id="E_490" name="PFLU2809" compartment="C_1" sboTerm="SBO:0000014"></species>
<species metaid="metaid_E_491" id="E_491" name="PFLU2813" compartment="C_1" sboTerm="SBO:0000014"></species>
<species metaid="metaid_E_492" id="E_492" name="PFLU2910" compartment="C_1" sboTerm="SBO:0000014"></species>
<species metaid="metaid_E_493" id="E_493" name="PFLU2917" compartment="C_1" sboTerm="SBO:0000014"></species>
<species metaid="metaid_E_494" id="E_494" name="PFLU2935" compartment="C_1" sboTerm="SBO:0000014"></species>
<species metaid="metaid_E_495" id="E_495" name="PFLU2943" compartment="C_1" sboTerm="SBO:0000014"></species>
<species metaid="metaid_E_496" id="E_496" name="PFLU2957" compartment="C_1" sboTerm="SBO:0000014"></species>
<species metaid="metaid_E_497" id="E_497" name="PFLU2969" compartment="C_1" sboTerm="SBO:0000014"></species>
<species metaid="metaid_E_498" id="E_498" name="PFLU2970" compartment="C_1" sboTerm="SBO:0000014"></species>
<species metaid="metaid_E_499" id="E_499" name="PFLU2972" compartment="C_1" sboTerm="SBO:0000014"></species>
<species metaid="metaid_E_500" id="E_500" name="PFLU2985" compartment="C_1" sboTerm="SBO:0000014"></species>
<species metaid="metaid_E_501" id="E_501" name="PFLU2991" compartment="C_1" sboTerm="SBO:0000014"></species>
<species metaid="metaid_E_502" id="E_502" name="PFLU2997" compartment="C_1" sboTerm="SBO:0000014"></species>
<species metaid="metaid_E_503" id="E_503" name="PFLU3004" compartment="C_1" sboTerm="SBO:0000014"></species>
<species metaid="metaid_E_504" id="E_504" name="PFLU3010" compartment="C_1" sboTerm="SBO:0000014"></species>
<species metaid="metaid_E_505" id="E_505" name="PFLU3027" compartment="C_1" sboTerm="SBO:0000014"></species>
<species metaid="metaid_E_506" id="E_506" name="PFLU3028" compartment="C_1" sboTerm="SBO:0000014"></species>
<species metaid="metaid_E_507" id="E_507" name="PFLU3029" compartment="C_1" sboTerm="SBO:0000014"></species>
<species metaid="metaid_E_508" id="E_508" name="PFLU3030" compartment="C_1" sboTerm="SBO:0000014"></species>
<species metaid="metaid_E_509" id="E_509" name="PFLU3032" compartment="C_1" sboTerm="SBO:0000014"></species>
<species metaid="metaid_E_510" id="E_510" name="PFLU3061" compartment="C_1" sboTerm="SBO:0000014"></species>
<species metaid="metaid_E_511" id="E_511" name="PFLU3062" compartment="C_1" sboTerm="SBO:0000014"></species>
<species metaid="metaid_E_512" id="E_512" name="PFLU3065" compartment="C_1" sboTerm="SBO:0000014"></species>
<species metaid="metaid_E_513" id="E_513" name="PFLU3072" compartment="C_1" sboTerm="SBO:0000014"></species>
<species metaid="metaid_E_514" id="E_514" name="PFLU3080" compartment="C_1" sboTerm="SBO:0000014"></species>
<species metaid="metaid_E_515" id="E_515" name="PFLU3086" compartment="C_1" sboTerm="SBO:0000014"></species>
<species metaid="metaid_E_516" id="E_516" name="PFLU3087" compartment="C_1" sboTerm="SBO:0000014"></species>
<species metaid="metaid_E_517" id="E_517" name="PFLU3090" compartment="C_1" sboTerm="SBO:0000014"></species>
<species metaid="metaid_E_518" id="E_518" name="PFLU3097" compartment="C_1" sboTerm="SBO:0000014"></species>
<species metaid="metaid_E_519" id="E_519" name="PFLU3105" compartment="C_1" sboTerm="SBO:0000014"></species>
<species metaid="metaid_E_520" id="E_520" name="PFLU3117" compartment="C_1" sboTerm="SBO:0000014"></species>
<species metaid="metaid_E_521" id="E_521" name="PFLU3118" compartment="C_1" sboTerm="SBO:0000014"></species>
<species metaid="metaid_E_522" id="E_522" name="PFLU3119" compartment="C_1" sboTerm="SBO:0000014"></species>
<species metaid="metaid_E_523" id="E_523" name="PFLU3122" compartment="C_1" sboTerm="SBO:0000014"></species>
<species metaid="metaid_E_524" id="E_524" name="PFLU3157" compartment="C_1" sboTerm="SBO:0000014"></species>
<species metaid="metaid_E_525" id="E_525" name="PFLU3176" compartment="C_1" sboTerm="SBO:0000014"></species>
<species metaid="metaid_E_526" id="E_526" name="PFLU3193" compartment="C_1" sboTerm="SBO:0000014"></species>
<species metaid="metaid_E_527" id="E_527" name="PFLU3196" compartment="C_1" sboTerm="SBO:0000014"></species>
<species metaid="metaid_E_528" id="E_528" name="PFLU3201" compartment="C_1" sboTerm="SBO:0000014"></species>
<species metaid="metaid_E_529" id="E_529" name="PFLU3208" compartment="C_1" sboTerm="SBO:0000014"></species>
<species metaid="metaid_E_530" id="E_530" name="PFLU3209" compartment="C_1" sboTerm="SBO:0000014"></species>
<species metaid="metaid_E_531" id="E_531" name="PFLU3210" compartment="C_1" sboTerm="SBO:0000014"></species>
<species metaid="metaid_E_532" id="E_532" name="PFLU3213" compartment="C_1" sboTerm="SBO:0000014"></species>
<species metaid="metaid_E_533" id="E_533" name="PFLU3217" compartment="C_1" sboTerm="SBO:0000014"></species>
<species metaid="metaid_E_534" id="E_534" name="PFLU3261" compartment="C_1" sboTerm="SBO:0000014"></species>
<species metaid="metaid_E_535" id="E_535" name="PFLU3262" compartment="C_1" sboTerm="SBO:0000014"></species>
<species metaid="metaid_E_536" id="E_536" name="PFLU3269" compartment="C_1" sboTerm="SBO:0000014"></species>
<species metaid="metaid_E_537" id="E_537" name="PFLU3270" compartment="C_1" sboTerm="SBO:0000014"></species>
<species metaid="metaid_E_538" id="E_538" name="PFLU3271" compartment="C_1" sboTerm="SBO:0000014"></species>
<species metaid="metaid_E_539" id="E_539" name="PFLU3272" compartment="C_1" sboTerm="SBO:0000014"></species>
<species metaid="metaid_E_540" id="E_540" name="PFLU3273" compartment="C_1" sboTerm="SBO:0000014"></species>
<species metaid="metaid_E_541" id="E_541" name="PFLU3275" compartment="C_1" sboTerm="SBO:0000014"></species>
<species metaid="metaid_E_542" id="E_542" name="PFLU3276" compartment="C_1" sboTerm="SBO:0000014"></species>
<species metaid="metaid_E_543" id="E_543" name="PFLU3291" compartment="C_1" sboTerm="SBO:0000014"></species>
<species metaid="metaid_E_544" id="E_544" name="PFLU3297" compartment="C_1" sboTerm="SBO:0000014"></species>
<species metaid="metaid_E_545" id="E_545" name="PFLU3299" compartment="C_1" sboTerm="SBO:0000014"></species>
<species metaid="metaid_E_546" id="E_546" name="PFLU3306" compartment="C_1" sboTerm="SBO:0000014"></species>
<species metaid="metaid_E_547" id="E_547" name="PFLU3312" compartment="C_1" sboTerm="SBO:0000014"></species>
<species metaid="metaid_E_548" id="E_548" name="PFLU3316" compartment="C_1" sboTerm="SBO:0000014"></species>
<species metaid="metaid_E_549" id="E_549" name="PFLU3317" compartment="C_1" sboTerm="SBO:0000014"></species>
<species metaid="metaid_E_550" id="E_550" name="PFLU3326" compartment="C_1" sboTerm="SBO:0000014"></species>
<species metaid="metaid_E_551" id="E_551" name="PFLU3335" compartment="C_1" sboTerm="SBO:0000014"></species>
<species metaid="metaid_E_552" id="E_552" name="PFLU3353" compartment="C_1" sboTerm="SBO:0000014"></species>
<species metaid="metaid_E_553" id="E_553" name="PFLU3366" compartment="C_1" sboTerm="SBO:0000014"></species>
<species metaid="metaid_E_554" id="E_554" name="PFLU3375" compartment="C_1" sboTerm="SBO:0000014"></species>
<species metaid="metaid_E_555" id="E_555" name="PFLU3383" compartment="C_1" sboTerm="SBO:0000014"></species>
<species metaid="metaid_E_556" id="E_556" name="PFLU3405" compartment="C_1" sboTerm="SBO:0000014"></species>
<species metaid="metaid_E_557" id="E_557" name="PFLU3406" compartment="C_1" sboTerm="SBO:0000014"></species>
<species metaid="metaid_E_558" id="E_558" name="PFLU3407" compartment="C_1" sboTerm="SBO:0000014"></species>
<species metaid="metaid_E_559" id="E_559" name="PFLU3420" compartment="C_1" sboTerm="SBO:0000014"></species>
<species metaid="metaid_E_560" id="E_560" name="PFLU3421" compartment="C_1" sboTerm="SBO:0000014"></species>
<species metaid="metaid_E_561" id="E_561" name="PFLU3422" compartment="C_1" sboTerm="SBO:0000014"></species>
<species metaid="metaid_E_562" id="E_562" name="PFLU3423" compartment="C_1" sboTerm="SBO:0000014"></species>
<species metaid="metaid_E_563" id="E_563" name="PFLU3424" compartment="C_1" sboTerm="SBO:0000014"></species>
<species metaid="metaid_E_564" id="E_564" name="PFLU3425" compartment="C_1" sboTerm="SBO:0000014"></species>
<species metaid="metaid_E_565" id="E_565" name="PFLU3426" compartment="C_1" sboTerm="SBO:0000014"></species>
<species metaid="metaid_E_566" id="E_566" name="PFLU3438" compartment="C_1" sboTerm="SBO:0000014"></species>
<species metaid="metaid_E_567" id="E_567" name="PFLU3458" compartment="C_1" sboTerm="SBO:0000014"></species>
<species metaid="metaid_E_568" id="E_568" name="PFLU3464" compartment="C_1" sboTerm="SBO:0000014"></species>
<species metaid="metaid_E_569" id="E_569" name="PFLU3472" compartment="C_1" sboTerm="SBO:0000014"></species>
<species metaid="metaid_E_570" id="E_570" name="PFLU3475" compartment="C_1" sboTerm="SBO:0000014"></species>
<species metaid="metaid_E_571" id="E_571" name="PFLU3489" compartment="C_1" sboTerm="SBO:0000014"></species>
<species metaid="metaid_E_572" id="E_572" name="PFLU3490" compartment="C_1" sboTerm="SBO:0000014"></species>
<species metaid="metaid_E_573" id="E_573" name="PFLU3491" compartment="C_1" sboTerm="SBO:0000014"></species>
<species metaid="metaid_E_574" id="E_574" name="PFLU3500" compartment="C_1" sboTerm="SBO:0000014"></species>
<species metaid="metaid_E_575" id="E_575" name="PFLU3525" compartment="C_1" sboTerm="SBO:0000014"></species>
<species metaid="metaid_E_576" id="E_576" name="PFLU3535" compartment="C_1" sboTerm="SBO:0000014"></species>
<species metaid="metaid_E_577" id="E_577" name="PFLU3556" compartment="C_1" sboTerm="SBO:0000014"></species>
<species metaid="metaid_E_578" id="E_578" name="PFLU3570" compartment="C_1" sboTerm="SBO:0000014"></species>
<species metaid="metaid_E_579" id="E_579" name="PFLU3573" compartment="C_1" sboTerm="SBO:0000014"></species>
<species metaid="metaid_E_580" id="E_580" name="PFLU3582" compartment="C_1" sboTerm="SBO:0000014"></species>
<species metaid="metaid_E_581" id="E_581" name="PFLU3583" compartment="C_1" sboTerm="SBO:0000014"></species>
<species metaid="metaid_E_582" id="E_582" name="PFLU3584" compartment="C_1" sboTerm="SBO:0000014"></species>
<species metaid="metaid_E_583" id="E_583" name="PFLU3587" compartment="C_1" sboTerm="SBO:0000014"></species>
<species metaid="metaid_E_584" id="E_584" name="PFLU3599" compartment="C_1" sboTerm="SBO:0000014"></species>
<species metaid="metaid_E_585" id="E_585" name="PFLU3611" compartment="C_1" sboTerm="SBO:0000014"></species>
<species metaid="metaid_E_586" id="E_586" name="PFLU3619" compartment="C_1" sboTerm="SBO:0000014"></species>
<species metaid="metaid_E_587" id="E_587" name="PFLU3651" compartment="C_1" sboTerm="SBO:0000014"></species>
<species metaid="metaid_E_588" id="E_588" name="PFLU3664" compartment="C_1" sboTerm="SBO:0000014"></species>
<species metaid="metaid_E_589" id="E_589" name="PFLU3665" compartment="C_1" sboTerm="SBO:0000014"></species>
<species metaid="metaid_E_590" id="E_590" name="PFLU3667" compartment="C_1" sboTerm="SBO:0000014"></species>
<species metaid="metaid_E_591" id="E_591" name="PFLU3668" compartment="C_1" sboTerm="SBO:0000014"></species>
<species metaid="metaid_E_592" id="E_592" name="PFLU3702" compartment="C_1" sboTerm="SBO:0000014"></species>
<species metaid="metaid_E_593" id="E_593" name="PFLU3723" compartment="C_1" sboTerm="SBO:0000014"></species>
<species metaid="metaid_E_594" id="E_594" name="PFLU3724" compartment="C_1" sboTerm="SBO:0000014"></species>
<species metaid="metaid_E_595" id="E_595" name="PFLU3726" compartment="C_1" sboTerm="SBO:0000014"></species>
<species metaid="metaid_E_596" id="E_596" name="PFLU3728" compartment="C_1" sboTerm="SBO:0000014"></species>
<species metaid="metaid_E_597" id="E_597" name="PFLU3732" compartment="C_1" sboTerm="SBO:0000014"></species>
<species metaid="metaid_E_598" id="E_598" name="PFLU3768" compartment="C_1" sboTerm="SBO:0000014"></species>
<species metaid="metaid_E_599" id="E_599" name="PFLU3770" compartment="C_1" sboTerm="SBO:0000014"></species>
<species metaid="metaid_E_600" id="E_600" name="PFLU3772" compartment="C_1" sboTerm="SBO:0000014"></species>
<species metaid="metaid_E_601" id="E_601" name="PFLU3778" compartment="C_1" sboTerm="SBO:0000014"></species>
<species metaid="metaid_E_602" id="E_602" name="PFLU3782" compartment="C_1" sboTerm="SBO:0000014"></species>
<species metaid="metaid_E_603" id="E_603" name="PFLU3796" compartment="C_1" sboTerm="SBO:0000014"></species>
<species metaid="metaid_E_604" id="E_604" name="PFLU3797" compartment="C_1" sboTerm="SBO:0000014"></species>
<species metaid="metaid_E_605" id="E_605" name="PFLU3808" compartment="C_1" sboTerm="SBO:0000014"></species>
<species metaid="metaid_E_606" id="E_606" name="PFLU3809" compartment="C_1" sboTerm="SBO:0000014"></species>
<species metaid="metaid_E_607" id="E_607" name="PFLU3813" compartment="C_1" sboTerm="SBO:0000014"></species>
<species metaid="metaid_E_608" id="E_608" name="PFLU3817" compartment="C_1" sboTerm="SBO:0000014"></species>
<species metaid="metaid_E_609" id="E_609" name="PFLU3818" compartment="C_1" sboTerm="SBO:0000014"></species>
<species metaid="metaid_E_610" id="E_610" name="PFLU3819" compartment="C_1" sboTerm="SBO:0000014"></species>
<species metaid="metaid_E_611" id="E_611" name="PFLU3820" compartment="C_1" sboTerm="SBO:0000014"></species>
<species metaid="metaid_E_612" id="E_612" name="PFLU3821" compartment="C_1" sboTerm="SBO:0000014"></species>
<species metaid="metaid_E_613" id="E_613" name="PFLU3822" compartment="C_1" sboTerm="SBO:0000014"></species>
<species metaid="metaid_E_614" id="E_614" name="PFLU3823" compartment="C_1" sboTerm="SBO:0000014"></species>
<species metaid="metaid_E_615" id="E_615" name="PFLU3824" compartment="C_1" sboTerm="SBO:0000014"></species>
<species metaid="metaid_E_616" id="E_616" name="PFLU3825" compartment="C_1" sboTerm="SBO:0000014"></species>
<species metaid="metaid_E_617" id="E_617" name="PFLU3826" compartment="C_1" sboTerm="SBO:0000014"></species>
<species metaid="metaid_E_618" id="E_618" name="PFLU3827" compartment="C_1" sboTerm="SBO:0000014"></species>
<species metaid="metaid_E_619" id="E_619" name="PFLU3828" compartment="C_1" sboTerm="SBO:0000014"></species>
<species metaid="metaid_E_620" id="E_620" name="PFLU3829" compartment="C_1" sboTerm="SBO:0000014"></species>
<species metaid="metaid_E_621" id="E_621" name="PFLU3830" compartment="C_1" sboTerm="SBO:0000014"></species>
<species metaid="metaid_E_622" id="E_622" name="PFLU3852" compartment="C_1" sboTerm="SBO:0000014"></species>
<species metaid="metaid_E_623" id="E_623" name="PFLU3853" compartment="C_1" sboTerm="SBO:0000014"></species>
<species metaid="metaid_E_624" id="E_624" name="PFLU3854" compartment="C_1" sboTerm="SBO:0000014"></species>
<species metaid="metaid_E_625" id="E_625" name="PFLU3855" compartment="C_1" sboTerm="SBO:0000014"></species>
<species metaid="metaid_E_626" id="E_626" name="PFLU3856" compartment="C_1" sboTerm="SBO:0000014"></species>
<species metaid="metaid_E_627" id="E_627" name="PFLU3865" compartment="C_1" sboTerm="SBO:0000014"></species>
<species metaid="metaid_E_628" id="E_628" name="PFLU3866" compartment="C_1" sboTerm="SBO:0000014"></species>
<species metaid="metaid_E_629" id="E_629" name="PFLU3867" compartment="C_1" sboTerm="SBO:0000014"></species>
<species metaid="metaid_E_630" id="E_630" name="PFLU3868" compartment="C_1" sboTerm="SBO:0000014"></species>
<species metaid="metaid_E_631" id="E_631" name="PFLU3870" compartment="C_1" sboTerm="SBO:0000014"></species>
<species metaid="metaid_E_632" id="E_632" name="PFLU3871" compartment="C_1" sboTerm="SBO:0000014"></species>
<species metaid="metaid_E_633" id="E_633" name="PFLU3872" compartment="C_1" sboTerm="SBO:0000014"></species>
<species metaid="metaid_E_634" id="E_634" name="PFLU3873" compartment="C_1" sboTerm="SBO:0000014"></species>
<species metaid="metaid_E_635" id="E_635" name="PFLU3874" compartment="C_1" sboTerm="SBO:0000014"></species>
<species metaid="metaid_E_636" id="E_636" name="PFLU3887" compartment="C_1" sboTerm="SBO:0000014"></species>
<species metaid="metaid_E_637" id="E_637" name="PFLU3888" compartment="C_1" sboTerm="SBO:0000014"></species>
<species metaid="metaid_E_638" id="E_638" name="PFLU3889" compartment="C_1" sboTerm="SBO:0000014"></species>
<species metaid="metaid_E_639" id="E_639" name="PFLU3890" compartment="C_1" sboTerm="SBO:0000014"></species>
<species metaid="metaid_E_640" id="E_640" name="PFLU3891" compartment="C_1" sboTerm="SBO:0000014"></species>
<species metaid="metaid_E_641" id="E_641" name="PFLU3897" compartment="C_1" sboTerm="SBO:0000014"></species>
<species metaid="metaid_E_642" id="E_642" name="PFLU3915" compartment="C_1" sboTerm="SBO:0000014"></species>
<species metaid="metaid_E_643" id="E_643" name="PFLU3920" compartment="C_1" sboTerm="SBO:0000014"></species>
<species metaid="metaid_E_644" id="E_644" name="PFLU3925" compartment="C_1" sboTerm="SBO:0000014"></species>
<species metaid="metaid_E_645" id="E_645" name="PFLU3931" compartment="C_1" sboTerm="SBO:0000014"></species>
<species metaid="metaid_E_646" id="E_646" name="PFLU3940" compartment="C_1" sboTerm="SBO:0000014"></species>
<species metaid="metaid_E_647" id="E_647" name="PFLU3942" compartment="C_1" sboTerm="SBO:0000014"></species>
<species metaid="metaid_E_648" id="E_648" name="PFLU3944" compartment="C_1" sboTerm="SBO:0000014"></species>
<species metaid="metaid_E_649" id="E_649" name="PFLU3958" compartment="C_1" sboTerm="SBO:0000014"></species>
<species metaid="metaid_E_650" id="E_650" name="PFLU3964" compartment="C_1" sboTerm="SBO:0000014"></species>
<species metaid="metaid_E_651" id="E_651" name="PFLU3965" compartment="C_1" sboTerm="SBO:0000014"></species>
<species metaid="metaid_E_652" id="E_652" name="PFLU3966" compartment="C_1" sboTerm="SBO:0000014"></species>
<species metaid="metaid_E_653" id="E_653" name="PFLU3967" compartment="C_1" sboTerm="SBO:0000014"></species>
<species metaid="metaid_E_654" id="E_654" name="PFLU3968" compartment="C_1" sboTerm="SBO:0000014"></species>
<species metaid="metaid_E_655" id="E_655" name="PFLU3970" compartment="C_1" sboTerm="SBO:0000014"></species>
<species metaid="metaid_E_656" id="E_656" name="PFLU3987" compartment="C_1" sboTerm="SBO:0000014"></species>
<species metaid="metaid_E_657" id="E_657" name="PFLU3988" compartment="C_1" sboTerm="SBO:0000014"></species>
<species metaid="metaid_E_658" id="E_658" name="PFLU3991" compartment="C_1" sboTerm="SBO:0000014"></species>
<species metaid="metaid_E_659" id="E_659" name="PFLU3992" compartment="C_1" sboTerm="SBO:0000014"></species>
<species metaid="metaid_E_660" id="E_660" name="PFLU3993" compartment="C_1" sboTerm="SBO:0000014"></species>
<species metaid="metaid_E_661" id="E_661" name="PFLU3994" compartment="C_1" sboTerm="SBO:0000014"></species>
<species metaid="metaid_E_662" id="E_662" name="PFLU3995" compartment="C_1" sboTerm="SBO:0000014"></species>
<species metaid="metaid_E_663" id="E_663" name="PFLU4022" compartment="C_1" sboTerm="SBO:0000014"></species>
<species metaid="metaid_E_664" id="E_664" name="PFLU4023" compartment="C_1" sboTerm="SBO:0000014"></species>
<species metaid="metaid_E_665" id="E_665" name="PFLU4027" compartment="C_1" sboTerm="SBO:0000014"></species>
<species metaid="metaid_E_666" id="E_666" name="PFLU4036" compartment="C_1" sboTerm="SBO:0000014"></species>
<species metaid="metaid_E_667" id="E_667" name="PFLU4038" compartment="C_1" sboTerm="SBO:0000014"></species>
<species metaid="metaid_E_668" id="E_668" name="PFLU4040" compartment="C_1" sboTerm="SBO:0000014"></species>
<species metaid="metaid_E_669" id="E_669" name="PFLU4056" compartment="C_1" sboTerm="SBO:0000014"></species>
<species metaid="metaid_E_670" id="E_670" name="PFLU4082" compartment="C_1" sboTerm="SBO:0000014"></species>
<species metaid="metaid_E_671" id="E_671" name="PFLU4112" compartment="C_1" sboTerm="SBO:0000014"></species>
<species metaid="metaid_E_672" id="E_672" name="PFLU4115" compartment="C_1" sboTerm="SBO:0000014"></species>
<species metaid="metaid_E_673" id="E_673" name="PFLU4143" compartment="C_1" sboTerm="SBO:0000014"></species>
<species metaid="metaid_E_674" id="E_674" name="PFLU4144" compartment="C_1" sboTerm="SBO:0000014"></species>
<species metaid="metaid_E_675" id="E_675" name="PFLU4148" compartment="C_1" sboTerm="SBO:0000014"></species>
<species metaid="metaid_E_676" id="E_676" name="PFLU4154" compartment="C_1" sboTerm="SBO:0000014"></species>
<species metaid="metaid_E_677" id="E_677" name="PFLU4156" compartment="C_1" sboTerm="SBO:0000014"></species>
<species metaid="metaid_E_678" id="E_678" name="PFLU4158" compartment="C_1" sboTerm="SBO:0000014"></species>
<species metaid="metaid_E_679" id="E_679" name="PFLU4159" compartment="C_1" sboTerm="SBO:0000014"></species>
<species metaid="metaid_E_680" id="E_680" name="PFLU4160" compartment="C_1" sboTerm="SBO:0000014"></species>
<species metaid="metaid_E_681" id="E_681" name="PFLU4161" compartment="C_1" sboTerm="SBO:0000014"></species>
<species metaid="metaid_E_682" id="E_682" name="PFLU4182" compartment="C_1" sboTerm="SBO:0000014"></species>
<species metaid="metaid_E_683" id="E_683" name="PFLU4183" compartment="C_1" sboTerm="SBO:0000014"></species>
<species metaid="metaid_E_684" id="E_684" name="PFLU4186" compartment="C_1" sboTerm="SBO:0000014"></species>
<species metaid="metaid_E_685" id="E_685" name="PFLU4187" compartment="C_1" sboTerm="SBO:0000014"></species>
<species metaid="metaid_E_686" id="E_686" name="PFLU4188" compartment="C_1" sboTerm="SBO:0000014"></species>
<species metaid="metaid_E_687" id="E_687" name="PFLU4189" compartment="C_1" sboTerm="SBO:0000014"></species>
<species metaid="metaid_E_688" id="E_688" name="PFLU4191" compartment="C_1" sboTerm="SBO:0000014"></species>
<species metaid="metaid_E_689" id="E_689" name="PFLU4192" compartment="C_1" sboTerm="SBO:0000014"></species>
<species metaid="metaid_E_690" id="E_690" name="PFLU4193" compartment="C_1" sboTerm="SBO:0000014"></species>
<species metaid="metaid_E_691" id="E_691" name="PFLU4195" compartment="C_1" sboTerm="SBO:0000014"></species>
<species metaid="metaid_E_692" id="E_692" name="PFLU4196" compartment="C_1" sboTerm="SBO:0000014"></species>
<species metaid="metaid_E_693" id="E_693" name="PFLU4207" compartment="C_1" sboTerm="SBO:0000014"></species>
<species metaid="metaid_E_694" id="E_694" name="PFLU4209" compartment="C_1" sboTerm="SBO:0000014"></species>
<species metaid="metaid_E_695" id="E_695" name="PFLU4235" compartment="C_1" sboTerm="SBO:0000014"></species>
<species metaid="metaid_E_696" id="E_696" name="PFLU4261" compartment="C_1" sboTerm="SBO:0000014"></species>
<species metaid="metaid_E_697" id="E_697" name="PFLU4265" compartment="C_1" sboTerm="SBO:0000014"></species>
<species metaid="metaid_E_698" id="E_698" name="PFLU4274" compartment="C_1" sboTerm="SBO:0000014"></species>
<species metaid="metaid_E_699" id="E_699" name="PFLU4293" compartment="C_1" sboTerm="SBO:0000014"></species>
<species metaid="metaid_E_700" id="E_700" name="PFLU4294" compartment="C_1" sboTerm="SBO:0000014"></species>
<species metaid="metaid_E_701" id="E_701" name="PFLU4305" compartment="C_1" sboTerm="SBO:0000014"></species>
<species metaid="metaid_E_702" id="E_702" name="PFLU4314" compartment="C_1" sboTerm="SBO:0000014"></species>
<species metaid="metaid_E_703" id="E_703" name="PFLU4316" compartment="C_1" sboTerm="SBO:0000014"></species>
<species metaid="metaid_E_704" id="E_704" name="PFLU4320" compartment="C_1" sboTerm="SBO:0000014"></species>
<species metaid="metaid_E_705" id="E_705" name="PFLU4337" compartment="C_1" sboTerm="SBO:0000014"></species>
<species metaid="metaid_E_706" id="E_706" name="PFLU4338" compartment="C_1" sboTerm="SBO:0000014"></species>
<species metaid="metaid_E_707" id="E_707" name="PFLU4342" compartment="C_1" sboTerm="SBO:0000014"></species>
<species metaid="metaid_E_708" id="E_708" name="PFLU4345" compartment="C_1" sboTerm="SBO:0000014"></species>
<species metaid="metaid_E_709" id="E_709" name="PFLU4350" compartment="C_1" sboTerm="SBO:0000014"></species>
<species metaid="metaid_E_710" id="E_710" name="PFLU4355" compartment="C_1" sboTerm="SBO:0000014"></species>
<species metaid="metaid_E_711" id="E_711" name="PFLU4359" compartment="C_1" sboTerm="SBO:0000014"></species>
<species metaid="metaid_E_712" id="E_712" name="PFLU4360" compartment="C_1" sboTerm="SBO:0000014"></species>
<species metaid="metaid_E_713" id="E_713" name="PFLU4361" compartment="C_1" sboTerm="SBO:0000014"></species>
<species metaid="metaid_E_714" id="E_714" name="PFLU4362" compartment="C_1" sboTerm="SBO:0000014"></species>
<species metaid="metaid_E_715" id="E_715" name="PFLU4368" compartment="C_1" sboTerm="SBO:0000014"></species>
<species metaid="metaid_E_716" id="E_716" name="PFLU4372" compartment="C_1" sboTerm="SBO:0000014"></species>
<species metaid="metaid_E_717" id="E_717" name="PFLU4378" compartment="C_1" sboTerm="SBO:0000014"></species>
<species metaid="metaid_E_718" id="E_718" name="PFLU4394" compartment="C_1" sboTerm="SBO:0000014"></species>
<species metaid="metaid_E_719" id="E_719" name="PFLU4396" compartment="C_1" sboTerm="SBO:0000014"></species>
<species metaid="metaid_E_720" id="E_720" name="PFLU4458" compartment="C_1" sboTerm="SBO:0000014"></species>
<species metaid="metaid_E_721" id="E_721" name="PFLU4459" compartment="C_1" sboTerm="SBO:0000014"></species>
<species metaid="metaid_E_722" id="E_722" name="PFLU4460" compartment="C_1" sboTerm="SBO:0000014"></species>
<species metaid="metaid_E_723" id="E_723" name="PFLU4481" compartment="C_1" sboTerm="SBO:0000014"></species>
<species metaid="metaid_E_724" id="E_724" name="PFLU4482" compartment="C_1" sboTerm="SBO:0000014"></species>
<species metaid="metaid_E_725" id="E_725" name="PFLU4483" compartment="C_1" sboTerm="SBO:0000014"></species>
<species metaid="metaid_E_726" id="E_726" name="PFLU4484" compartment="C_1" sboTerm="SBO:0000014"></species>
<species metaid="metaid_E_727" id="E_727" name="PFLU4486" compartment="C_1" sboTerm="SBO:0000014"></species>
<species metaid="metaid_E_728" id="E_728" name="PFLU4488" compartment="C_1" sboTerm="SBO:0000014"></species>
<species metaid="metaid_E_729" id="E_729" name="PFLU4489" compartment="C_1" sboTerm="SBO:0000014"></species>
<species metaid="metaid_E_730" id="E_730" name="PFLU4490" compartment="C_1" sboTerm="SBO:0000014"></species>
<species metaid="metaid_E_731" id="E_731" name="PFLU4491" compartment="C_1" sboTerm="SBO:0000014"></species>
<species metaid="metaid_E_732" id="E_732" name="PFLU4499" compartment="C_1" sboTerm="SBO:0000014"></species>
<species metaid="metaid_E_733" id="E_733" name="PFLU4500" compartment="C_1" sboTerm="SBO:0000014"></species>
<species metaid="metaid_E_734" id="E_734" name="PFLU4505" compartment="C_1" sboTerm="SBO:0000014"></species>
<species metaid="metaid_E_735" id="E_735" name="PFLU4507" compartment="C_1" sboTerm="SBO:0000014"></species>
<species metaid="metaid_E_736" id="E_736" name="PFLU4510" compartment="C_1" sboTerm="SBO:0000014"></species>
<species metaid="metaid_E_737" id="E_737" name="PFLU4529" compartment="C_1" sboTerm="SBO:0000014"></species>
<species metaid="metaid_E_738" id="E_738" name="PFLU4533" compartment="C_1" sboTerm="SBO:0000014"></species>
<species metaid="metaid_E_739" id="E_739" name="PFLU4553" compartment="C_1" sboTerm="SBO:0000014"></species>
<species metaid="metaid_E_740" id="E_740" name="PFLU4554" compartment="C_1" sboTerm="SBO:0000014"></species>
<species metaid="metaid_E_741" id="E_741" name="PFLU4555" compartment="C_1" sboTerm="SBO:0000014"></species>
<species metaid="metaid_E_742" id="E_742" name="PFLU4556" compartment="C_1" sboTerm="SBO:0000014"></species>
<species metaid="metaid_E_743" id="E_743" name="PFLU4558" compartment="C_1" sboTerm="SBO:0000014"></species>
<species metaid="metaid_E_744" id="E_744" name="PFLU4559" compartment="C_1" sboTerm="SBO:0000014"></species>
<species metaid="metaid_E_745" id="E_745" name="PFLU4560" compartment="C_1" sboTerm="SBO:0000014"></species>
<species metaid="metaid_E_746" id="E_746" name="PFLU4561" compartment="C_1" sboTerm="SBO:0000014"></species>
<species metaid="metaid_E_747" id="E_747" name="PFLU4568" compartment="C_1" sboTerm="SBO:0000014"></species>
<species metaid="metaid_E_748" id="E_748" name="PFLU4571" compartment="C_1" sboTerm="SBO:0000014"></species>
<species metaid="metaid_E_749" id="E_749" name="PFLU4592" compartment="C_1" sboTerm="SBO:0000014"></species>
<species metaid="metaid_E_750" id="E_750" name="PFLU4593" compartment="C_1" sboTerm="SBO:0000014"></species>
<species metaid="metaid_E_751" id="E_751" name="PFLU4595" compartment="C_1" sboTerm="SBO:0000014"></species>
<species metaid="metaid_E_752" id="E_752" name="PFLU4603" compartment="C_1" sboTerm="SBO:0000014"></species>
<species metaid="metaid_E_753" id="E_753" name="PFLU4609" compartment="C_1" sboTerm="SBO:0000014"></species>
<species metaid="metaid_E_754" id="E_754" name="PFLU4611" compartment="C_1" sboTerm="SBO:0000014"></species>
<species metaid="metaid_E_755" id="E_755" name="PFLU4616" compartment="C_1" sboTerm="SBO:0000014"></species>
<species metaid="metaid_E_756" id="E_756" name="PFLU4617" compartment="C_1" sboTerm="SBO:0000014"></species>
<species metaid="metaid_E_757" id="E_757" name="PFLU4620" compartment="C_1" sboTerm="SBO:0000014"></species>
<species metaid="metaid_E_758" id="E_758" name="PFLU4624" compartment="C_1" sboTerm="SBO:0000014"></species>
<species metaid="metaid_E_759" id="E_759" name="PFLU4625" compartment="C_1" sboTerm="SBO:0000014"></species>
<species metaid="metaid_E_760" id="E_760" name="PFLU4626" compartment="C_1" sboTerm="SBO:0000014"></species>
<species metaid="metaid_E_761" id="E_761" name="PFLU4627" compartment="C_1" sboTerm="SBO:0000014"></species>
<species metaid="metaid_E_762" id="E_762" name="PFLU4629" compartment="C_1" sboTerm="SBO:0000014"></species>
<species metaid="metaid_E_763" id="E_763" name="PFLU4630" compartment="C_1" sboTerm="SBO:0000014"></species>
<species metaid="metaid_E_764" id="E_764" name="PFLU4631" compartment="C_1" sboTerm="SBO:0000014"></species>
<species metaid="metaid_E_765" id="E_765" name="PFLU4632" compartment="C_1" sboTerm="SBO:0000014"></species>
<species metaid="metaid_E_766" id="E_766" name="PFLU4637" compartment="C_1" sboTerm="SBO:0000014"></species>
<species metaid="metaid_E_767" id="E_767" name="PFLU4642" compartment="C_1" sboTerm="SBO:0000014"></species>
<species metaid="metaid_E_768" id="E_768" name="PFLU4643" compartment="C_1" sboTerm="SBO:0000014"></species>
<species metaid="metaid_E_769" id="E_769" name="PFLU4652" compartment="C_1" sboTerm="SBO:0000014"></species>
<species metaid="metaid_E_770" id="E_770" name="PFLU4654" compartment="C_1" sboTerm="SBO:0000014"></species>
<species metaid="metaid_E_771" id="E_771" name="PFLU4657" compartment="C_1" sboTerm="SBO:0000014"></species>
<species metaid="metaid_E_772" id="E_772" name="PFLU4662" compartment="C_1" sboTerm="SBO:0000014"></species>
<species metaid="metaid_E_773" id="E_773" name="PFLU4682" compartment="C_1" sboTerm="SBO:0000014"></species>
<species metaid="metaid_E_774" id="E_774" name="PFLU4683" compartment="C_1" sboTerm="SBO:0000014"></species>
<species metaid="metaid_E_775" id="E_775" name="PFLU4684" compartment="C_1" sboTerm="SBO:0000014"></species>
<species metaid="metaid_E_776" id="E_776" name="PFLU4700" compartment="C_1" sboTerm="SBO:0000014"></species>
<species metaid="metaid_E_777" id="E_777" name="PFLU4702" compartment="C_1" sboTerm="SBO:0000014"></species>
<species metaid="metaid_E_778" id="E_778" name="PFLU4705" compartment="C_1" sboTerm="SBO:0000014"></species>
<species metaid="metaid_E_779" id="E_779" name="PFLU4706" compartment="C_1" sboTerm="SBO:0000014"></species>
<species metaid="metaid_E_780" id="E_780" name="PFLU4713" compartment="C_1" sboTerm="SBO:0000014"></species>
<species metaid="metaid_E_781" id="E_781" name="PFLU4717" compartment="C_1" sboTerm="SBO:0000014"></species>
<species metaid="metaid_E_782" id="E_782" name="PFLU4722" compartment="C_1" sboTerm="SBO:0000014"></species>
<species metaid="metaid_E_783" id="E_783" name="PFLU4747" compartment="C_1" sboTerm="SBO:0000014"></species>
<species metaid="metaid_E_784" id="E_784" name="PFLU4748" compartment="C_1" sboTerm="SBO:0000014"></species>
<species metaid="metaid_E_785" id="E_785" name="PFLU4749" compartment="C_1" sboTerm="SBO:0000014"></species>
<species metaid="metaid_E_786" id="E_786" name="PFLU4750" compartment="C_1" sboTerm="SBO:0000014"></species>
<species metaid="metaid_E_787" id="E_787" name="PFLU4751" compartment="C_1" sboTerm="SBO:0000014"></species>
<species metaid="metaid_E_788" id="E_788" name="PFLU4753" compartment="C_1" sboTerm="SBO:0000014"></species>
<species metaid="metaid_E_789" id="E_789" name="PFLU4754" compartment="C_1" sboTerm="SBO:0000014"></species>
<species metaid="metaid_E_790" id="E_790" name="PFLU4755" compartment="C_1" sboTerm="SBO:0000014"></species>
<species metaid="metaid_E_791" id="E_791" name="PFLU4756" compartment="C_1" sboTerm="SBO:0000014"></species>
<species metaid="metaid_E_792" id="E_792" name="PFLU4758" compartment="C_1" sboTerm="SBO:0000014"></species>
<species metaid="metaid_E_793" id="E_793" name="PFLU4761" compartment="C_1" sboTerm="SBO:0000014"></species>
<species metaid="metaid_E_794" id="E_794" name="PFLU4763" compartment="C_1" sboTerm="SBO:0000014"></species>
<species metaid="metaid_E_795" id="E_795" name="PFLU4764" compartment="C_1" sboTerm="SBO:0000014"></species>
<species metaid="metaid_E_796" id="E_796" name="PFLU4766" compartment="C_1" sboTerm="SBO:0000014"></species>
<species metaid="metaid_E_797" id="E_797" name="PFLU4778" compartment="C_1" sboTerm="SBO:0000014"></species>
<species metaid="metaid_E_798" id="E_798" name="PFLU4794" compartment="C_1" sboTerm="SBO:0000014"></species>
<species metaid="metaid_E_799" id="E_799" name="PFLU4810" compartment="C_1" sboTerm="SBO:0000014"></species>
<species metaid="metaid_E_800" id="E_800" name="PFLU4811" compartment="C_1" sboTerm="SBO:0000014"></species>
<species metaid="metaid_E_801" id="E_801" name="PFLU4825" compartment="C_1" sboTerm="SBO:0000014"></species>
<species metaid="metaid_E_802" id="E_802" name="PFLU4829" compartment="C_1" sboTerm="SBO:0000014"></species>
<species metaid="metaid_E_803" id="E_803" name="PFLU4830" compartment="C_1" sboTerm="SBO:0000014"></species>
<species metaid="metaid_E_804" id="E_804" name="PFLU4836" compartment="C_1" sboTerm="SBO:0000014"></species>
<species metaid="metaid_E_805" id="E_805" name="PFLU4837" compartment="C_1" sboTerm="SBO:0000014"></species>
<species metaid="metaid_E_806" id="E_806" name="PFLU4838" compartment="C_1" sboTerm="SBO:0000014"></species>
<species metaid="metaid_E_807" id="E_807" name="PFLU4855" compartment="C_1" sboTerm="SBO:0000014"></species>
<species metaid="metaid_E_808" id="E_808" name="PFLU4870" compartment="C_1" sboTerm="SBO:0000014"></species>
<species metaid="metaid_E_809" id="E_809" name="PFLU4874" compartment="C_1" sboTerm="SBO:0000014"></species>
<species metaid="metaid_E_810" id="E_810" name="PFLU4890" compartment="C_1" sboTerm="SBO:0000014"></species>
<species metaid="metaid_E_811" id="E_811" name="PFLU4891" compartment="C_1" sboTerm="SBO:0000014"></species>
<species metaid="metaid_E_812" id="E_812" name="PFLU4892" compartment="C_1" sboTerm="SBO:0000014"></species>
<species metaid="metaid_E_813" id="E_813" name="PFLU4893" compartment="C_1" sboTerm="SBO:0000014"></species>
<species metaid="metaid_E_814" id="E_814" name="PFLU4897" compartment="C_1" sboTerm="SBO:0000014"></species>
<species metaid="metaid_E_815" id="E_815" name="PFLU4898" compartment="C_1" sboTerm="SBO:0000014"></species>
<species metaid="metaid_E_816" id="E_816" name="PFLU4899" compartment="C_1" sboTerm="SBO:0000014"></species>
<species metaid="metaid_E_817" id="E_817" name="PFLU4902" compartment="C_1" sboTerm="SBO:0000014"></species>
<species metaid="metaid_E_818" id="E_818" name="PFLU4917" compartment="C_1" sboTerm="SBO:0000014"></species>
<species metaid="metaid_E_819" id="E_819" name="PFLU4928" compartment="C_1" sboTerm="SBO:0000014"></species>
<species metaid="metaid_E_820" id="E_820" name="PFLU4932" compartment="C_1" sboTerm="SBO:0000014"></species>
<species metaid="metaid_E_821" id="E_821" name="PFLU4938" compartment="C_1" sboTerm="SBO:0000014"></species>
<species metaid="metaid_E_822" id="E_822" name="PFLU4949" compartment="C_1" sboTerm="SBO:0000014"></species>
<species metaid="metaid_E_823" id="E_823" name="PFLU4952" compartment="C_1" sboTerm="SBO:0000014"></species>
<species metaid="metaid_E_824" id="E_824" name="PFLU4955" compartment="C_1" sboTerm="SBO:0000014"></species>
<species metaid="metaid_E_825" id="E_825" name="PFLU4963" compartment="C_1" sboTerm="SBO:0000014"></species>
<species metaid="metaid_E_826" id="E_826" name="PFLU4964" compartment="C_1" sboTerm="SBO:0000014"></species>
<species metaid="metaid_E_827" id="E_827" name="PFLU4965" compartment="C_1" sboTerm="SBO:0000014"></species>
<species metaid="metaid_E_828" id="E_828" name="PFLU4994" compartment="C_1" sboTerm="SBO:0000014"></species>
<species metaid="metaid_E_829" id="E_829" name="PFLU5005" compartment="C_1" sboTerm="SBO:0000014"></species>
<species metaid="metaid_E_830" id="E_830" name="PFLU5006" compartment="C_1" sboTerm="SBO:0000014"></species>
<species metaid="metaid_E_831" id="E_831" name="PFLU5017" compartment="C_1" sboTerm="SBO:0000014"></species>
<species metaid="metaid_E_832" id="E_832" name="PFLU5025" compartment="C_1" sboTerm="SBO:0000014"></species>
<species metaid="metaid_E_833" id="E_833" name="PFLU5034" compartment="C_1" sboTerm="SBO:0000014"></species>
<species metaid="metaid_E_834" id="E_834" name="PFLU5039" compartment="C_1" sboTerm="SBO:0000014"></species>
<species metaid="metaid_E_835" id="E_835" name="PFLU5040" compartment="C_1" sboTerm="SBO:0000014"></species>
<species metaid="metaid_E_836" id="E_836" name="PFLU5043" compartment="C_1" sboTerm="SBO:0000014"></species>
<species metaid="metaid_E_837" id="E_837" name="PFLU5044" compartment="C_1" sboTerm="SBO:0000014"></species>
<species metaid="metaid_E_838" id="E_838" name="PFLU5050" compartment="C_1" sboTerm="SBO:0000014"></species>
<species metaid="metaid_E_839" id="E_839" name="PFLU5056" compartment="C_1" sboTerm="SBO:0000014"></species>
<species metaid="metaid_E_840" id="E_840" name="PFLU5061" compartment="C_1" sboTerm="SBO:0000014"></species>
<species metaid="metaid_E_841" id="E_841" name="PFLU5070" compartment="C_1" sboTerm="SBO:0000014"></species>
<species metaid="metaid_E_842" id="E_842" name="PFLU5072" compartment="C_1" sboTerm="SBO:0000014"></species>
<species metaid="metaid_E_843" id="E_843" name="PFLU5130" compartment="C_1" sboTerm="SBO:0000014"></species>
<species metaid="metaid_E_844" id="E_844" name="PFLU5136" compartment="C_1" sboTerm="SBO:0000014"></species>
<species metaid="metaid_E_845" id="E_845" name="PFLU5137" compartment="C_1" sboTerm="SBO:0000014"></species>
<species metaid="metaid_E_846" id="E_846" name="PFLU5138" compartment="C_1" sboTerm="SBO:0000014"></species>
<species metaid="metaid_E_847" id="E_847" name="PFLU5139" compartment="C_1" sboTerm="SBO:0000014"></species>
<species metaid="metaid_E_848" id="E_848" name="PFLU5140" compartment="C_1" sboTerm="SBO:0000014"></species>
<species metaid="metaid_E_849" id="E_849" name="PFLU5142" compartment="C_1" sboTerm="SBO:0000014"></species>
<species metaid="metaid_E_850" id="E_850" name="PFLU5158" compartment="C_1" sboTerm="SBO:0000014"></species>
<species metaid="metaid_E_851" id="E_851" name="PFLU5159" compartment="C_1" sboTerm="SBO:0000014"></species>
<species metaid="metaid_E_852" id="E_852" name="PFLU5162" compartment="C_1" sboTerm="SBO:0000014"></species>
<species metaid="metaid_E_853" id="E_853" name="PFLU5168" compartment="C_1" sboTerm="SBO:0000014"></species>
<species metaid="metaid_E_854" id="E_854" name="PFLU5175" compartment="C_1" sboTerm="SBO:0000014"></species>
<species metaid="metaid_E_855" id="E_855" name="PFLU5180" compartment="C_1" sboTerm="SBO:0000014"></species>
<species metaid="metaid_E_856" id="E_856" name="PFLU5182" compartment="C_1" sboTerm="SBO:0000014"></species>
<species metaid="metaid_E_857" id="E_857" name="PFLU5190" compartment="C_1" sboTerm="SBO:0000014"></species>
<species metaid="metaid_E_858" id="E_858" name="PFLU5191" compartment="C_1" sboTerm="SBO:0000014"></species>
<species metaid="metaid_E_859" id="E_859" name="PFLU5192" compartment="C_1" sboTerm="SBO:0000014"></species>
<species metaid="metaid_E_860" id="E_860" name="PFLU5194" compartment="C_1" sboTerm="SBO:0000014"></species>
<species metaid="metaid_E_861" id="E_861" name="PFLU5195" compartment="C_1" sboTerm="SBO:0000014"></species>
<species metaid="metaid_E_862" id="E_862" name="PFLU5196" compartment="C_1" sboTerm="SBO:0000014"></species>
<species metaid="metaid_E_863" id="E_863" name="PFLU5197" compartment="C_1" sboTerm="SBO:0000014"></species>
<species metaid="metaid_E_864" id="E_864" name="PFLU5202" compartment="C_1" sboTerm="SBO:0000014"></species>
<species metaid="metaid_E_865" id="E_865" name="PFLU5203" compartment="C_1" sboTerm="SBO:0000014"></species>
<species metaid="metaid_E_866" id="E_866" name="PFLU5218" compartment="C_1" sboTerm="SBO:0000014"></species>
<species metaid="metaid_E_867" id="E_867" name="PFLU5219" compartment="C_1" sboTerm="SBO:0000014"></species>
<species metaid="metaid_E_868" id="E_868" name="PFLU5220" compartment="C_1" sboTerm="SBO:0000014"></species>
<species metaid="metaid_E_869" id="E_869" name="PFLU5223" compartment="C_1" sboTerm="SBO:0000014"></species>
<species metaid="metaid_E_870" id="E_870" name="PFLU5227" compartment="C_1" sboTerm="SBO:0000014"></species>
<species metaid="metaid_E_871" id="E_871" name="PFLU5228" compartment="C_1" sboTerm="SBO:0000014"></species>
<species metaid="metaid_E_872" id="E_872" name="PFLU5229" compartment="C_1" sboTerm="SBO:0000014"></species>
<species metaid="metaid_E_873" id="E_873" name="PFLU5240" compartment="C_1" sboTerm="SBO:0000014"></species>
<species metaid="metaid_E_874" id="E_874" name="PFLU5241" compartment="C_1" sboTerm="SBO:0000014"></species>
<species metaid="metaid_E_875" id="E_875" name="PFLU5242" compartment="C_1" sboTerm="SBO:0000014"></species>
<species metaid="metaid_E_876" id="E_876" name="PFLU5243" compartment="C_1" sboTerm="SBO:0000014"></species>
<species metaid="metaid_E_877" id="E_877" name="PFLU5244" compartment="C_1" sboTerm="SBO:0000014"></species>
<species metaid="metaid_E_878" id="E_878" name="PFLU5251" compartment="C_1" sboTerm="SBO:0000014"></species>
<species metaid="metaid_E_879" id="E_879" name="PFLU5257" compartment="C_1" sboTerm="SBO:0000014"></species>
<species metaid="metaid_E_880" id="E_880" name="PFLU5258" compartment="C_1" sboTerm="SBO:0000014"></species>
<species metaid="metaid_E_881" id="E_881" name="PFLU5259" compartment="C_1" sboTerm="SBO:0000014"></species>
<species metaid="metaid_E_882" id="E_882" name="PFLU5265" compartment="C_1" sboTerm="SBO:0000014"></species>
<species metaid="metaid_E_883" id="E_883" name="PFLU5266" compartment="C_1" sboTerm="SBO:0000014"></species>
<species metaid="metaid_E_884" id="E_884" name="PFLU5267" compartment="C_1" sboTerm="SBO:0000014"></species>
<species metaid="metaid_E_885" id="E_885" name="PFLU5278" compartment="C_1" sboTerm="SBO:0000014"></species>
<species metaid="metaid_E_886" id="E_886" name="PFLU5326" compartment="C_1" sboTerm="SBO:0000014"></species>
<species metaid="metaid_E_887" id="E_887" name="PFLU5330" compartment="C_1" sboTerm="SBO:0000014"></species>
<species metaid="metaid_E_888" id="E_888" name="PFLU5339" compartment="C_1" sboTerm="SBO:0000014"></species>
<species metaid="metaid_E_889" id="E_889" name="PFLU5345" compartment="C_1" sboTerm="SBO:0000014"></species>
<species metaid="metaid_E_890" id="E_890" name="PFLU5346" compartment="C_1" sboTerm="SBO:0000014"></species>
<species metaid="metaid_E_891" id="E_891" name="PFLU5364" compartment="C_1" sboTerm="SBO:0000014"></species>
<species metaid="metaid_E_892" id="E_892" name="PFLU5365" compartment="C_1" sboTerm="SBO:0000014"></species>
<species metaid="metaid_E_893" id="E_893" name="PFLU5396" compartment="C_1" sboTerm="SBO:0000014"></species>
<species metaid="metaid_E_894" id="E_894" name="PFLU5399" compartment="C_1" sboTerm="SBO:0000014"></species>
<species metaid="metaid_E_895" id="E_895" name="PFLU5400" compartment="C_1" sboTerm="SBO:0000014"></species>
<species metaid="metaid_E_896" id="E_896" name="PFLU5401" compartment="C_1" sboTerm="SBO:0000014"></species>
<species metaid="metaid_E_897" id="E_897" name="PFLU5410" compartment="C_1" sboTerm="SBO:0000014"></species>
<species metaid="metaid_E_898" id="E_898" name="PFLU5426" compartment="C_1" sboTerm="SBO:0000014"></species>
<species metaid="metaid_E_899" id="E_899" name="PFLU5427" compartment="C_1" sboTerm="SBO:0000014"></species>
<species metaid="metaid_E_900" id="E_900" name="PFLU5443" compartment="C_1" sboTerm="SBO:0000014"></species>
<species metaid="metaid_E_901" id="E_901" name="PFLU5448" compartment="C_1" sboTerm="SBO:0000014"></species>
<species metaid="metaid_E_902" id="E_902" name="PFLU5461" compartment="C_1" sboTerm="SBO:0000014"></species>
<species metaid="metaid_E_903" id="E_903" name="PFLU5462" compartment="C_1" sboTerm="SBO:0000014"></species>
<species metaid="metaid_E_904" id="E_904" name="PFLU5466" compartment="C_1" sboTerm="SBO:0000014"></species>
<species metaid="metaid_E_905" id="E_905" name="PFLU5468" compartment="C_1" sboTerm="SBO:0000014"></species>
<species metaid="metaid_E_906" id="E_906" name="PFLU5470" compartment="C_1" sboTerm="SBO:0000014"></species>
<species metaid="metaid_E_907" id="E_907" name="PFLU5471" compartment="C_1" sboTerm="SBO:0000014"></species>
<species metaid="metaid_E_908" id="E_908" name="PFLU5472" compartment="C_1" sboTerm="SBO:0000014"></species>
<species metaid="metaid_E_909" id="E_909" name="PFLU5473" compartment="C_1" sboTerm="SBO:0000014"></species>
<species metaid="metaid_E_910" id="E_910" name="PFLU5494" compartment="C_1" sboTerm="SBO:0000014"></species>
<species metaid="metaid_E_911" id="E_911" name="PFLU5500" compartment="C_1" sboTerm="SBO:0000014"></species>
<species metaid="metaid_E_912" id="E_912" name="PFLU5542" compartment="C_1" sboTerm="SBO:0000014"></species>
<species metaid="metaid_E_913" id="E_913" name="PFLU5544" compartment="C_1" sboTerm="SBO:0000014"></species>
<species metaid="metaid_E_914" id="E_914" name="PFLU5548" compartment="C_1" sboTerm="SBO:0000014"></species>
<species metaid="metaid_E_915" id="E_915" name="PFLU5554" compartment="C_1" sboTerm="SBO:0000014"></species>
<species metaid="metaid_E_916" id="E_916" name="PFLU5558" compartment="C_1" sboTerm="SBO:0000014"></species>
<species metaid="metaid_E_917" id="E_917" name="PFLU5559" compartment="C_1" sboTerm="SBO:0000014"></species>
<species metaid="metaid_E_918" id="E_918" name="PFLU5560" compartment="C_1" sboTerm="SBO:0000014"></species>
<species metaid="metaid_E_919" id="E_919" name="PFLU5561" compartment="C_1" sboTerm="SBO:0000014"></species>
<species metaid="metaid_E_920" id="E_920" name="PFLU5562" compartment="C_1" sboTerm="SBO:0000014"></species>
<species metaid="metaid_E_921" id="E_921" name="PFLU5563" compartment="C_1" sboTerm="SBO:0000014"></species>
<species metaid="metaid_E_922" id="E_922" name="PFLU5577" compartment="C_1" sboTerm="SBO:0000014"></species>
<species metaid="metaid_E_923" id="E_923" name="PFLU5580" compartment="C_1" sboTerm="SBO:0000014"></species>
<species metaid="metaid_E_924" id="E_924" name="PFLU5581" compartment="C_1" sboTerm="SBO:0000014"></species>
<species metaid="metaid_E_925" id="E_925" name="PFLU5586" compartment="C_1" sboTerm="SBO:0000014"></species>
<species metaid="metaid_E_926" id="E_926" name="PFLU5587" compartment="C_1" sboTerm="SBO:0000014"></species>
<species metaid="metaid_E_927" id="E_927" name="PFLU5600" compartment="C_1" sboTerm="SBO:0000014"></species>
<species metaid="metaid_E_928" id="E_928" name="PFLU5611" compartment="C_1" sboTerm="SBO:0000014"></species>
<species metaid="metaid_E_929" id="E_929" name="PFLU5614" compartment="C_1" sboTerm="SBO:0000014"></species>
<species metaid="metaid_E_930" id="E_930" name="PFLU5615" compartment="C_1" sboTerm="SBO:0000014"></species>
<species metaid="metaid_E_931" id="E_931" name="PFLU5623" compartment="C_1" sboTerm="SBO:0000014"></species>
<species metaid="metaid_E_932" id="E_932" name="PFLU5632" compartment="C_1" sboTerm="SBO:0000014"></species>
<species metaid="metaid_E_933" id="E_933" name="PFLU5634" compartment="C_1" sboTerm="SBO:0000014"></species>
<species metaid="metaid_E_934" id="E_934" name="PFLU5646" compartment="C_1" sboTerm="SBO:0000014"></species>
<species metaid="metaid_E_935" id="E_935" name="PFLU5647" compartment="C_1" sboTerm="SBO:0000014"></species>
<species metaid="metaid_E_936" id="E_936" name="PFLU5648" compartment="C_1" sboTerm="SBO:0000014"></species>
<species metaid="metaid_E_937" id="E_937" name="PFLU5649" compartment="C_1" sboTerm="SBO:0000014"></species>
<species metaid="metaid_E_938" id="E_938" name="PFLU5650" compartment="C_1" sboTerm="SBO:0000014"></species>
<species metaid="metaid_E_939" id="E_939" name="PFLU5651" compartment="C_1" sboTerm="SBO:0000014"></species>
<species metaid="metaid_E_940" id="E_940" name="PFLU5652" compartment="C_1" sboTerm="SBO:0000014"></species>
<species metaid="metaid_E_941" id="E_941" name="PFLU5654" compartment="C_1" sboTerm="SBO:0000014"></species>
<species metaid="metaid_E_942" id="E_942" name="PFLU5659" compartment="C_1" sboTerm="SBO:0000014"></species>
<species metaid="metaid_E_943" id="E_943" name="PFLU5660" compartment="C_1" sboTerm="SBO:0000014"></species>
<species metaid="metaid_E_944" id="E_944" name="PFLU5663" compartment="C_1" sboTerm="SBO:0000014"></species>
<species metaid="metaid_E_945" id="E_945" name="PFLU5664" compartment="C_1" sboTerm="SBO:0000014"></species>
<species metaid="metaid_E_946" id="E_946" name="PFLU5679" compartment="C_1" sboTerm="SBO:0000014"></species>
<species metaid="metaid_E_947" id="E_947" name="PFLU5680" compartment="C_1" sboTerm="SBO:0000014"></species>
<species metaid="metaid_E_948" id="E_948" name="PFLU5681" compartment="C_1" sboTerm="SBO:0000014"></species>
<species metaid="metaid_E_949" id="E_949" name="PFLU5682" compartment="C_1" sboTerm="SBO:0000014"></species>
<species metaid="metaid_E_950" id="E_950" name="PFLU5683" compartment="C_1" sboTerm="SBO:0000014"></species>
<species metaid="metaid_E_951" id="E_951" name="PFLU5685" compartment="C_1" sboTerm="SBO:0000014"></species>
<species metaid="metaid_E_952" id="E_952" name="PFLU5701" compartment="C_1" sboTerm="SBO:0000014"></species>
<species metaid="metaid_E_953" id="E_953" name="PFLU5705" compartment="C_1" sboTerm="SBO:0000014"></species>
<species metaid="metaid_E_954" id="E_954" name="PFLU5706" compartment="C_1" sboTerm="SBO:0000014"></species>
<species metaid="metaid_E_955" id="E_955" name="PFLU5707" compartment="C_1" sboTerm="SBO:0000014"></species>
<species metaid="metaid_E_956" id="E_956" name="PFLU5709" compartment="C_1" sboTerm="SBO:0000014"></species>
<species metaid="metaid_E_957" id="E_957" name="PFLU5720" compartment="C_1" sboTerm="SBO:0000014"></species>
<species metaid="metaid_E_958" id="E_958" name="PFLU5721" compartment="C_1" sboTerm="SBO:0000014"></species>
<species metaid="metaid_E_959" id="E_959" name="PFLU5727" compartment="C_1" sboTerm="SBO:0000014"></species>
<species metaid="metaid_E_960" id="E_960" name="PFLU5731" compartment="C_1" sboTerm="SBO:0000014"></species>
<species metaid="metaid_E_961" id="E_961" name="PFLU5735" compartment="C_1" sboTerm="SBO:0000014"></species>
<species metaid="metaid_E_962" id="E_962" name="PFLU5736" compartment="C_1" sboTerm="SBO:0000014"></species>
<species metaid="metaid_E_963" id="E_963" name="PFLU5737" compartment="C_1" sboTerm="SBO:0000014"></species>
<species metaid="metaid_E_964" id="E_964" name="PFLU5738" compartment="C_1" sboTerm="SBO:0000014"></species>
<species metaid="metaid_E_965" id="E_965" name="PFLU5742" compartment="C_1" sboTerm="SBO:0000014"></species>
<species metaid="metaid_E_966" id="E_966" name="PFLU5753" compartment="C_1" sboTerm="SBO:0000014"></species>
<species metaid="metaid_E_967" id="E_967" name="PFLU5757" compartment="C_1" sboTerm="SBO:0000014"></species>
<species metaid="metaid_E_968" id="E_968" name="PFLU5758" compartment="C_1" sboTerm="SBO:0000014"></species>
<species metaid="metaid_E_969" id="E_969" name="PFLU5759" compartment="C_1" sboTerm="SBO:0000014"></species>
<species metaid="metaid_E_970" id="E_970" name="PFLU5766" compartment="C_1" sboTerm="SBO:0000014"></species>
<species metaid="metaid_E_971" id="E_971" name="PFLU5773" compartment="C_1" sboTerm="SBO:0000014"></species>
<species metaid="metaid_E_972" id="E_972" name="PFLU5774" compartment="C_1" sboTerm="SBO:0000014"></species>
<species metaid="metaid_E_973" id="E_973" name="PFLU5791" compartment="C_1" sboTerm="SBO:0000014"></species>
<species metaid="metaid_E_974" id="E_974" name="PFLU5797" compartment="C_1" sboTerm="SBO:0000014"></species>
<species metaid="metaid_E_975" id="E_975" name="PFLU5803" compartment="C_1" sboTerm="SBO:0000014"></species>
<species metaid="metaid_E_976" id="E_976" name="PFLU5815" compartment="C_1" sboTerm="SBO:0000014"></species>
<species metaid="metaid_E_977" id="E_977" name="PFLU5819" compartment="C_1" sboTerm="SBO:0000014"></species>
<species metaid="metaid_E_978" id="E_978" name="PFLU5820" compartment="C_1" sboTerm="SBO:0000014"></species>
<species metaid="metaid_E_979" id="E_979" name="PFLU5823" compartment="C_1" sboTerm="SBO:0000014"></species>
<species metaid="metaid_E_980" id="E_980" name="PFLU5824" compartment="C_1" sboTerm="SBO:0000014"></species>
<species metaid="metaid_E_981" id="E_981" name="PFLU5829" compartment="C_1" sboTerm="SBO:0000014"></species>
<species metaid="metaid_E_982" id="E_982" name="PFLU5841" compartment="C_1" sboTerm="SBO:0000014"></species>
<species metaid="metaid_E_983" id="E_983" name="PFLU5842" compartment="C_1" sboTerm="SBO:0000014"></species>
<species metaid="metaid_E_984" id="E_984" name="PFLU5843" compartment="C_1" sboTerm="SBO:0000014"></species>
<species metaid="metaid_E_985" id="E_985" name="PFLU5844" compartment="C_1" sboTerm="SBO:0000014"></species>
<species metaid="metaid_E_986" id="E_986" name="PFLU5845" compartment="C_1" sboTerm="SBO:0000014"></species>
<species metaid="metaid_E_987" id="E_987" name="PFLU5847" compartment="C_1" sboTerm="SBO:0000014"></species>
<species metaid="metaid_E_988" id="E_988" name="PFLU5849" compartment="C_1" sboTerm="SBO:0000014"></species>
<species metaid="metaid_E_989" id="E_989" name="PFLU5854" compartment="C_1" sboTerm="SBO:0000014"></species>
<species metaid="metaid_E_990" id="E_990" name="PFLU5855" compartment="C_1" sboTerm="SBO:0000014"></species>
<species metaid="metaid_E_991" id="E_991" name="PFLU5856" compartment="C_1" sboTerm="SBO:0000014"></species>
<species metaid="metaid_E_992" id="E_992" name="PFLU5857" compartment="C_1" sboTerm="SBO:0000014"></species>
<species metaid="metaid_E_993" id="E_993" name="PFLU5858" compartment="C_1" sboTerm="SBO:0000014"></species>
<species metaid="metaid_E_994" id="E_994" name="PFLU5862" compartment="C_1" sboTerm="SBO:0000014"></species>
<species metaid="metaid_E_995" id="E_995" name="PFLU5863" compartment="C_1" sboTerm="SBO:0000014"></species>
<species metaid="metaid_E_996" id="E_996" name="PFLU5874" compartment="C_1" sboTerm="SBO:0000014"></species>
<species metaid="metaid_E_997" id="E_997" name="PFLU5877" compartment="C_1" sboTerm="SBO:0000014"></species>
<species metaid="metaid_E_998" id="E_998" name="PFLU5879" compartment="C_1" sboTerm="SBO:0000014"></species>
<species metaid="metaid_E_999" id="E_999" name="PFLU5893" compartment="C_1" sboTerm="SBO:0000014"></species>
<species metaid="metaid_E_1000" id="E_1000" name="PFLU5898" compartment="C_1" sboTerm="SBO:0000014"></species>
<species metaid="metaid_E_1001" id="E_1001" name="PFLU5911" compartment="C_1" sboTerm="SBO:0000014"></species>
<species metaid="metaid_E_1002" id="E_1002" name="PFLU5912" compartment="C_1" sboTerm="SBO:0000014"></species>
<species metaid="metaid_E_1003" id="E_1003" name="PFLU5913" compartment="C_1" sboTerm="SBO:0000014"></species>
<species metaid="metaid_E_1004" id="E_1004" name="PFLU5932" compartment="C_1" sboTerm="SBO:0000014"></species>
<species metaid="metaid_E_1005" id="E_1005" name="PFLU5933" compartment="C_1" sboTerm="SBO:0000014"></species>
<species metaid="metaid_E_1006" id="E_1006" name="PFLU5934" compartment="C_1" sboTerm="SBO:0000014"></species>
<species metaid="metaid_E_1007" id="E_1007" name="PFLU5936" compartment="C_1" sboTerm="SBO:0000014"></species>
<species metaid="metaid_E_1008" id="E_1008" name="PFLU5940" compartment="C_1" sboTerm="SBO:0000014"></species>
<species metaid="metaid_E_1009" id="E_1009" name="PFLU5945" compartment="C_1" sboTerm="SBO:0000014"></species>
<species metaid="metaid_E_1010" id="E_1010" name="PFLU5946" compartment="C_1" sboTerm="SBO:0000014"></species>
<species metaid="metaid_E_1011" id="E_1011" name="PFLU5952" compartment="C_1" sboTerm="SBO:0000014"></species>
<species metaid="metaid_E_1012" id="E_1012" name="PFLU5956" compartment="C_1" sboTerm="SBO:0000014"></species>
<species metaid="metaid_E_1013" id="E_1013" name="PFLU5962" compartment="C_1" sboTerm="SBO:0000014"></species>
<species metaid="metaid_E_1014" id="E_1014" name="PFLU5966" compartment="C_1" sboTerm="SBO:0000014"></species>
<species metaid="metaid_E_1015" id="E_1015" name="PFLU5976" compartment="C_1" sboTerm="SBO:0000014"></species>
<species metaid="metaid_E_1016" id="E_1016" name="PFLU5983" compartment="C_1" sboTerm="SBO:0000014"></species>
<species metaid="metaid_E_1017" id="E_1017" name="PFLU5984" compartment="C_1" sboTerm="SBO:0000014"></species>
<species metaid="metaid_E_1018" id="E_1018" name="PFLU5986" compartment="C_1" sboTerm="SBO:0000014"></species>
<species metaid="metaid_E_1019" id="E_1019" name="PFLU5987" compartment="C_1" sboTerm="SBO:0000014"></species>
<species metaid="metaid_E_1020" id="E_1020" name="PFLU5988" compartment="C_1" sboTerm="SBO:0000014"></species>
<species metaid="metaid_E_1021" id="E_1021" name="PFLU5993" compartment="C_1" sboTerm="SBO:0000014"></species>
<species metaid="metaid_E_1022" id="E_1022" name="PFLU5995" compartment="C_1" sboTerm="SBO:0000014"></species>
<species metaid="metaid_E_1023" id="E_1023" name="PFLU6035" compartment="C_1" sboTerm="SBO:0000014"></species>
<species metaid="metaid_E_1024" id="E_1024" name="PFLU6036" compartment="C_1" sboTerm="SBO:0000014"></species>
<species metaid="metaid_E_1025" id="E_1025" name="PFLU6044" compartment="C_1" sboTerm="SBO:0000014"></species>
<species metaid="metaid_E_1026" id="E_1026" name="PFLU6045" compartment="C_1" sboTerm="SBO:0000014"></species>
<species metaid="metaid_E_1027" id="E_1027" name="PFLU6046" compartment="C_1" sboTerm="SBO:0000014"></species>
<species metaid="metaid_E_1028" id="E_1028" name="PFLU6047" compartment="C_1" sboTerm="SBO:0000014"></species>
<species metaid="metaid_E_1029" id="E_1029" name="PFLU6048" compartment="C_1" sboTerm="SBO:0000014"></species>
<species metaid="metaid_E_1030" id="E_1030" name="PFLU6051" compartment="C_1" sboTerm="SBO:0000014"></species>
<species metaid="metaid_E_1031" id="E_1031" name="PFLU6054" compartment="C_1" sboTerm="SBO:0000014"></species>
<species metaid="metaid_E_1032" id="E_1032" name="PFLU6055" compartment="C_1" sboTerm="SBO:0000014"></species>
<species metaid="metaid_E_1033" id="E_1033" name="PFLU6057" compartment="C_1" sboTerm="SBO:0000014"></species>
<species metaid="metaid_E_1034" id="E_1034" name="PFLU6058" compartment="C_1" sboTerm="SBO:0000014"></species>
<species metaid="metaid_E_1035" id="E_1035" name="PFLU6059" compartment="C_1" sboTerm="SBO:0000014"></species>
<species metaid="metaid_E_1036" id="E_1036" name="PFLU6070" compartment="C_1" sboTerm="SBO:0000014"></species>
<species metaid="metaid_E_1037" id="E_1037" name="PFLU6071" compartment="C_1" sboTerm="SBO:0000014"></species>
<species metaid="metaid_E_1038" id="E_1038" name="PFLU6081" compartment="C_1" sboTerm="SBO:0000014"></species>
<species metaid="metaid_E_1039" id="E_1039" name="PFLU6092" compartment="C_1" sboTerm="SBO:0000014"></species>
<species metaid="metaid_E_1040" id="E_1040" name="PFLU6094" compartment="C_1" sboTerm="SBO:0000014"></species>
<species metaid="metaid_E_1041" id="E_1041" name="PFLU6096" compartment="C_1" sboTerm="SBO:0000014"></species>
<species metaid="metaid_E_1042" id="E_1042" name="PFLU6114" compartment="C_1" sboTerm="SBO:0000014"></species>
<species metaid="metaid_E_1043" id="E_1043" name="PFLU6116" compartment="C_1" sboTerm="SBO:0000014"></species>
<species metaid="metaid_E_1044" id="E_1044" name="PFLU6117" compartment="C_1" sboTerm="SBO:0000014"></species>
<species metaid="metaid_E_1045" id="E_1045" name="PFLU6118" compartment="C_1" sboTerm="SBO:0000014"></species>
<species metaid="metaid_E_1046" id="E_1046" name="PFLU6119" compartment="C_1" sboTerm="SBO:0000014"></species>
<species metaid="metaid_E_1047" id="E_1047" name="PFLU6120" compartment="C_1" sboTerm="SBO:0000014"></species>
<species metaid="metaid_E_1048" id="E_1048" name="PFLU6121" compartment="C_1" sboTerm="SBO:0000014"></species>
<species metaid="metaid_E_1049" id="E_1049" name="PFLU6122" compartment="C_1" sboTerm="SBO:0000014"></species>
<species metaid="metaid_E_1050" id="E_1050" name="PFLU6123" compartment="C_1" sboTerm="SBO:0000014"></species>
<species metaid="metaid_E_1051" id="E_1051" name="PFLU6124" compartment="C_1" sboTerm="SBO:0000014"></species>
<species metaid="metaid_E_1052" id="E_1052" name="PFLU6125" compartment="C_1" sboTerm="SBO:0000014"></species>
<species metaid="metaid_E_1053" id="E_1053" name="2_PFLU1823" compartment="C_1" sboTerm="SBO:0000014"></species>
<species metaid="metaid_E_1054" id="E_1054" name="2_PFLU1824" compartment="C_1" sboTerm="SBO:0000014"></species>
<species metaid="metaid_E_1055" id="E_1055" name="4_PFLU4726" compartment="C_1" sboTerm="SBO:0000014"></species>
<species metaid="metaid_E_1056" id="E_1056" name="4_PFLU4768" compartment="C_1" sboTerm="SBO:0000014"></species>
<species metaid="metaid_E_1057" id="E_1057" name="PFLU4658" compartment="C_1" sboTerm="SBO:0000014"></species>
<species metaid="metaid_E_1058" id="E_1058" name="PFLU4307" compartment="C_1" sboTerm="SBO:0000014"></species>
<species metaid="metaid_E_1059" id="E_1059" name="PFLU4449" compartment="C_1" sboTerm="SBO:0000014"></species>
<species metaid="metaid_E_1060" id="E_1060" name="PFLU5739" compartment="C_1" sboTerm="SBO:0000014"></species>
<species metaid="metaid_E_1061" id="E_1061" name="PFLU5740" compartment="C_1" sboTerm="SBO:0000014"></species>
<species metaid="metaid_E_1062" id="E_1062" name="PFLU5741" compartment="C_1" sboTerm="SBO:0000014"></species>
<species metaid="metaid_E_1063" id="E_1063" name="PFLU5743" compartment="C_1" sboTerm="SBO:0000014"></species>
<species metaid="metaid_E_1064" id="E_1064" name="PFLU5157" compartment="C_1" sboTerm="SBO:0000014"></species>
<species metaid="metaid_E_1065" id="E_1065" name="PFLU5595" compartment="C_1" sboTerm="SBO:0000014"></species>
<species metaid="metaid_E_1066" id="E_1066" name="PFLU5596" compartment="C_1" sboTerm="SBO:0000014"></species>
<species metaid="metaid_E_1067" id="E_1067" name="PFLU2647" compartment="C_1" sboTerm="SBO:0000014"></species>
<species metaid="metaid_E_1068" id="E_1068" name="PFLU6033" compartment="C_1" sboTerm="SBO:0000014"></species>
<species metaid="metaid_E_1069" id="E_1069" name="PFLU1731" compartment="C_1" sboTerm="SBO:0000014"></species>
<species metaid="metaid_E_1070" id="E_1070" name="PFLU5028" compartment="C_1" sboTerm="SBO:0000014"></species>
<species metaid="metaid_E_1071" id="E_1071" name="PFLU4607" compartment="C_1" sboTerm="SBO:0000014"></species>
<species metaid="metaid_E_1072" id="E_1072" name="PFLU1798" compartment="C_1" sboTerm="SBO:0000014"></species>
<species metaid="metaid_E_1073" id="E_1073" name="PFLU4765" compartment="C_1" sboTerm="SBO:0000014"></species>
<species metaid="metaid_E_1074" id="E_1074" name="PFLU5633" compartment="C_1" sboTerm="SBO:0000014"></species>
<species metaid="metaid_E_1075" id="E_1075" name="PFLU5635" compartment="C_1" sboTerm="SBO:0000014"></species>
<species metaid="metaid_E_1076" id="E_1076" name="PFLU5636" compartment="C_1" sboTerm="SBO:0000014"></species>
<species metaid="metaid_E_1077" id="E_1077" name="PFLU0804" compartment="C_1" sboTerm="SBO:0000014"></species>
<species metaid="metaid_E_1078" id="E_1078" name="PFLU2620" compartment="C_1" sboTerm="SBO:0000014"></species>
<species metaid="metaid_E_1079" id="E_1079" name="PFLU1785" compartment="C_1" sboTerm="SBO:0000014"></species>
<species metaid="metaid_E_1080" id="E_1080" name="PFLU1786" compartment="C_1" sboTerm="SBO:0000014"></species>
<species metaid="metaid_E_1081" id="E_1081" name="PFLU2971" compartment="C_1" sboTerm="SBO:0000014"></species>
<species metaid="metaid_E_1082" id="E_1082" name="PFLU6049" compartment="C_1" sboTerm="SBO:0000014"></species>
<species metaid="metaid_E_1083" id="E_1083" name="PFLU0552" compartment="C_1" sboTerm="SBO:0000014"></species>
<species metaid="metaid_E_1084" id="E_1084" name="PFLU3315" compartment="C_1" sboTerm="SBO:0000014"></species>
<species metaid="metaid_E_1085" id="E_1085" name="PFLU3318" compartment="C_1" sboTerm="SBO:0000014"></species>
<species metaid="metaid_E_1086" id="E_1086" name="PFLU3727" compartment="C_1" sboTerm="SBO:0000014"></species>
<species metaid="metaid_E_1087" id="E_1087" name="PFLU3956" compartment="C_1" sboTerm="SBO:0000014"></species>
<species metaid="metaid_E_1088" id="E_1088" name="PFLU3957" compartment="C_1" sboTerm="SBO:0000014"></species>
<species metaid="metaid_E_1089" id="E_1089" name="PFLU3959" compartment="C_1" sboTerm="SBO:0000014"></species>
<species metaid="metaid_E_1090" id="E_1090" name="PFLU1868" compartment="C_1" sboTerm="SBO:0000014"></species>
<species metaid="metaid_E_1091" id="E_1091" name="PFLU1869" compartment="C_1" sboTerm="SBO:0000014"></species>
<species metaid="metaid_E_1092" id="E_1092" name="PFLU1871" compartment="C_1" sboTerm="SBO:0000014"></species>
<species metaid="metaid_E_1093" id="E_1093" name="PFLU1873" compartment="C_1" sboTerm="SBO:0000014"></species>
<species metaid="metaid_E_1094" id="E_1094" name="PFLU2355" compartment="C_1" sboTerm="SBO:0000014"></species>
<species metaid="metaid_E_1095" id="E_1095" name="PFLU2742" compartment="C_1" sboTerm="SBO:0000014"></species>
<species metaid="metaid_E_1096" id="E_1096" name="PFLU2743" compartment="C_1" sboTerm="SBO:0000014"></species>
<species metaid="metaid_E_1097" id="E_1097" name="PFLU2744" compartment="C_1" sboTerm="SBO:0000014"></species>
<species metaid="metaid_E_1098" id="E_1098" name="PFLU2745" compartment="C_1" sboTerm="SBO:0000014"></species>
<species metaid="metaid_E_1099" id="E_1099" name="PFLU3303" compartment="C_1" sboTerm="SBO:0000014"></species>
<species metaid="metaid_E_1100" id="E_1100" name="PFLU3996" compartment="C_1" sboTerm="SBO:0000014"></species>
<species metaid="metaid_E_1101" id="E_1101" name="PFLU4219" compartment="C_1" sboTerm="SBO:0000014"></species>
<species metaid="metaid_E_1102" id="E_1102" name="PFLU4220" compartment="C_1" sboTerm="SBO:0000014"></species>
<species metaid="metaid_E_1103" id="E_1103" name="PFLU4221" compartment="C_1" sboTerm="SBO:0000014"></species>
<species metaid="metaid_E_1104" id="E_1104" name="PFLU4842" compartment="C_1" sboTerm="SBO:0000014"></species>
<species metaid="metaid_E_1105" id="E_1105" name="PFLU4843" compartment="C_1" sboTerm="SBO:0000014"></species>
<species metaid="metaid_E_1106" id="E_1106" name="PFLU4844" compartment="C_1" sboTerm="SBO:0000014"></species>
<species metaid="metaid_E_1107" id="E_1107" name="PFLU4845" compartment="C_1" sboTerm="SBO:0000014"></species>
<species metaid="metaid_E_1108" id="E_1108" name="PFLU4846" compartment="C_1" sboTerm="SBO:0000014"></species>
<species metaid="metaid_E_1109" id="E_1109" name="PFLU5163" compartment="C_1" sboTerm="SBO:0000014"></species>
<species metaid="metaid_E_1110" id="E_1110" name="PFLU0244" compartment="C_1" sboTerm="SBO:0000014"></species>
<species metaid="metaid_E_1111" id="E_1111" name="PFLU0245" compartment="C_1" sboTerm="SBO:0000014"></species>
<species metaid="metaid_E_1112" id="E_1112" name="PFLU0246" compartment="C_1" sboTerm="SBO:0000014"></species>
<species metaid="metaid_E_1113" id="E_1113" name="PFLU5565" compartment="C_1" sboTerm="SBO:0000014"></species>
<species metaid="metaid_E_1114" id="E_1114" name="PFLU5566" compartment="C_1" sboTerm="SBO:0000014"></species>
<species metaid="metaid_E_1115" id="E_1115" name="PFLU5567" compartment="C_1" sboTerm="SBO:0000014"></species>
<species metaid="metaid_E_1116" id="E_1116" name="PFLU5568" compartment="C_1" sboTerm="SBO:0000014"></species>
<species metaid="metaid_E_1117" id="E_1117" name="PFLU0696" compartment="C_1" sboTerm="SBO:0000014"></species>
<species metaid="metaid_E_1118" id="E_1118" name="PFLU0697" compartment="C_1" sboTerm="SBO:0000014"></species>
<species metaid="metaid_E_1119" id="E_1119" name="PFLU0698" compartment="C_1" sboTerm="SBO:0000014"></species>
<species metaid="metaid_E_1120" id="E_1120" name="PFLU0699" compartment="C_1" sboTerm="SBO:0000014"></species>
<species metaid="metaid_E_1121" id="E_1121" name="PFLU4088" compartment="C_1" sboTerm="SBO:0000014"></species>
<species metaid="metaid_E_1122" id="E_1122" name="PFLU4089" compartment="C_1" sboTerm="SBO:0000014"></species>
<species metaid="metaid_E_1123" id="E_1123" name="PFLU4090" compartment="C_1" sboTerm="SBO:0000014"></species>
<species metaid="metaid_E_1124" id="E_1124" name="PFLU4091" compartment="C_1" sboTerm="SBO:0000014"></species>
<species metaid="metaid_E_1125" id="E_1125" name="PFLU4745" compartment="C_1" sboTerm="SBO:0000014"></species>
<species metaid="metaid_E_1126" id="E_1126" name="PFLU1332" compartment="C_1" sboTerm="SBO:0000014"></species>
<species metaid="metaid_E_1127" id="E_1127" name="PFLU2457" compartment="C_1" sboTerm="SBO:0000014"></species>
<species metaid="metaid_E_1128" id="E_1128" name="PFLU1028" compartment="C_1" sboTerm="SBO:0000014"></species>
<species metaid="metaid_E_1129" id="E_1129" name="PFLU0284" compartment="C_1" sboTerm="SBO:0000014"></species>
<species metaid="metaid_E_1130" id="E_1130" name="PFLU5873" compartment="C_1" sboTerm="SBO:0000014"></species>
<species metaid="metaid_E_1131" id="E_1131" name="PFLU4896" compartment="C_1" sboTerm="SBO:0000014"></species>
<species metaid="metaid_E_1132" id="E_1132" name="PFLU3918" compartment="C_1" sboTerm="SBO:0000014"></species>
<species metaid="metaid_E_1133" id="E_1133" name="PFLU0618" compartment="C_1" sboTerm="SBO:0000014"></species>
<species metaid="metaid_E_1134" id="E_1134" name="PFLU3893" compartment="C_1" sboTerm="SBO:0000014"></species>
<species metaid="metaid_E_1135" id="E_1135" name="PFLU0025" compartment="C_1" sboTerm="SBO:0000014"></species>
<species metaid="metaid_E_1136" id="E_1136" name="PFLU0026" compartment="C_1" sboTerm="SBO:0000014"></species>
<species metaid="metaid_E_1137" id="E_1137" name="PFLU3195" compartment="C_1" sboTerm="SBO:0000014"></species>
<species metaid="metaid_E_1138" id="E_1138" name="PFLU3579" compartment="C_1" sboTerm="SBO:0000014"></species>
<species metaid="metaid_E_1139" id="E_1139" name="PFLU3580" compartment="C_1" sboTerm="SBO:0000014"></species>
<species metaid="metaid_Cx_1" id="Cx_1" name="3EM-165:PFLU0988:PFLU0987:3EM-166:PFLU0985:PFLU0984" compartment="C_2" sboTerm="SBO:0000297"></species>
<species metaid="metaid_Cx_2" id="Cx_2" name="PFLU0011:PFLU0010" compartment="C_2" sboTerm="SBO:0000297"></species>
<species metaid="metaid_Cx_3" id="Cx_3" name="PFLU0025:PFLU0026" compartment="C_2" sboTerm="SBO:0000297"></species>
<species metaid="metaid_Cx_4" id="Cx_4" name="PFLU0036:PFLU0035" compartment="C_2" sboTerm="SBO:0000297"></species>
<species metaid="metaid_Cx_5" id="Cx_5" name="PFLU0058:PFLU0060:PFLU0061:PFLU0059" compartment="C_2" sboTerm="SBO:0000297"></species>
<species metaid="metaid_Cx_6" id="Cx_6" name="PFLU0068:PFLU0069:PFLU0070" compartment="C_2" sboTerm="SBO:0000297"></species>
<species metaid="metaid_Cx_7" id="Cx_7" name="PFLU0076:PFLU0073:PFLU0074" compartment="C_2" sboTerm="SBO:0000297"></species>
<species metaid="metaid_Cx_8" id="Cx_8" name="PFLU0113:PFLU0111:PFLU0112" compartment="C_2" sboTerm="SBO:0000297"></species>
<species metaid="metaid_Cx_9" id="Cx_9" name="PFLU0190:PFLU0187:PFLU0188:PFLU0189" compartment="C_2" sboTerm="SBO:0000297"></species>
<species metaid="metaid_Cx_10" id="Cx_10" name="PFLU0229:PFLU0227:PFLU0228:PFLU0230" compartment="C_2" sboTerm="SBO:0000297"></species>
<species metaid="metaid_Cx_11" id="Cx_11" name="PFLU0239:PFLU0238:PFLU0237" compartment="C_2" sboTerm="SBO:0000297"></species>
<species metaid="metaid_Cx_12" id="Cx_12" name="PFLU0246:PFLU0245:PFLU0244" compartment="C_2" sboTerm="SBO:0000297"></species>
<species metaid="metaid_Cx_13" id="Cx_13" name="PFLU0255:PFLU0254:PFLU0253" compartment="C_2" sboTerm="SBO:0000297"></species>
<species metaid="metaid_Cx_14" id="Cx_14" name="PFLU0314:PFLU0313:PFLU0311:PFLU0312" compartment="C_2" sboTerm="SBO:0000297"></species>
<species metaid="metaid_Cx_15" id="Cx_15" name="PFLU0331:PFLU0328" compartment="C_2" sboTerm="SBO:0000297"></species>
<species metaid="metaid_Cx_16" id="Cx_16" name="PFLU0363:PFLU0362:PFLU0364:PFLU0365:PFLU0368" compartment="C_2" sboTerm="SBO:0000297"></species>
<species metaid="metaid_Cx_17" id="Cx_17" name="PFLU0415:PFLU0414" compartment="C_2" sboTerm="SBO:0000297"></species>
<species metaid="metaid_Cx_18" id="Cx_18" name="PFLU0459:PFLU0460:PFLU1822" compartment="C_2" sboTerm="SBO:0000297"></species>
<species metaid="metaid_Cx_19" id="Cx_19" name="PFLU0527:PFLU0528" compartment="C_2" sboTerm="SBO:0000297"></species>
<species metaid="metaid_Cx_20" id="Cx_20" name="PFLU0554:PFLU0553:PFLU0551:PFLU0552:PFLU0555:PFLU0556" compartment="C_2" sboTerm="SBO:0000297"></species>
<species metaid="metaid_Cx_21" id="Cx_21" name="PFLU0563:PFLU0562:PFLU0561:PFLU0578:PFLU0579:PFLU0582:PFLU0583" compartment="C_2" sboTerm="SBO:0000297"></species>
<species metaid="metaid_Cx_22" id="Cx_22" name="PFLU0588:PFLU0584:PFLU0585:PFLU0586:PFLU0587" compartment="C_2" sboTerm="SBO:0000297"></species>
<species metaid="metaid_Cx_23" id="Cx_23" name="PFLU0590:PFLU0591:PFLU0592" compartment="C_2" sboTerm="SBO:0000297"></species>
<species metaid="metaid_Cx_24" id="Cx_24" name="PFLU0696:PFLU0697:PFLU0698:PFLU0699" compartment="C_2" sboTerm="SBO:0000297"></species>
<species metaid="metaid_Cx_25" id="Cx_25" name="PFLU0761:PFLU0760" compartment="C_2" sboTerm="SBO:0000297"></species>
<species metaid="metaid_Cx_26" id="Cx_26" name="PFLU0806:PFLU0804" compartment="C_2" sboTerm="SBO:0000297"></species>
<species metaid="metaid_Cx_27" id="Cx_27" name="PFLU0812:PFLU0813:PFLU0814:PFLU0815" compartment="C_2" sboTerm="SBO:0000297"></species>
<species metaid="metaid_Cx_28" id="Cx_28" name="PFLU0841:PFLU0843:PFLU0842" compartment="C_2" sboTerm="SBO:0000297"></species>
<species metaid="metaid_Cx_29" id="Cx_29" name="PFLU0860:PFLU0862:PFLU0861" compartment="C_2" sboTerm="SBO:0000297"></species>
<species metaid="metaid_Cx_30" id="Cx_30" name="PFLU0861:PFLU0862:PFLU0860" compartment="C_2" sboTerm="SBO:0000297"></species>
<species metaid="metaid_Cx_31" id="Cx_31" name="PFLU0895:PFLU0524" compartment="C_2" sboTerm="SBO:0000297"></species>
<species metaid="metaid_Cx_32" id="Cx_32" name="PFLU0982:PFLU0981:PFLU0980" compartment="C_2" sboTerm="SBO:0000297"></species>
<species metaid="metaid_Cx_33" id="Cx_33" name="PFLU1000:PFLU1001:PFLU1002:PFLU1003" compartment="C_2" sboTerm="SBO:0000297"></species>
<species metaid="metaid_Cx_34" id="Cx_34" name="PFLU1139:PFLU1136:PFLU1137:PFLU1138" compartment="C_2" sboTerm="SBO:0000297"></species>
<species metaid="metaid_Cx_35" id="Cx_35" name="PFLU1307:PFLU1308" compartment="C_2" sboTerm="SBO:0000297"></species>
<species metaid="metaid_Cx_36" id="Cx_36" name="PFLU1346:PFLU1342:PFLU1343:PFLU1344:PFLU1345" compartment="C_2" sboTerm="SBO:0000297"></species>
<species metaid="metaid_Cx_37" id="Cx_37" name="PFLU1367:PFLU1366" compartment="C_2" sboTerm="SBO:0000297"></species>
<species metaid="metaid_Cx_38" id="Cx_38" name="PFLU1385:PFLU1384" compartment="C_2" sboTerm="SBO:0000297"></species>
<species metaid="metaid_Cx_39" id="Cx_39" name="PFLU1678:PFLU1677:PFLU1676" compartment="C_2" sboTerm="SBO:0000297"></species>
<species metaid="metaid_Cx_40" id="Cx_40" name="PFLU1779:PFLU1778:PFLU1777:PFLU1785:PFLU1786" compartment="C_2" sboTerm="SBO:0000297"></species>
<species metaid="metaid_Cx_41" id="Cx_41" name="PFLU1796:PFLU1797:PFLU1798" compartment="C_2" sboTerm="SBO:0000297"></species>
<species metaid="metaid_Cx_42" id="Cx_42" name="PFLU1817:PFLU1816:PFLU1818:PFLU1819" compartment="C_2" sboTerm="SBO:0000297"></species>
<species metaid="metaid_Cx_43" id="Cx_43" name="PFLU1820:PFLU1821:PFLU1822" compartment="C_2" sboTerm="SBO:0000297"></species>
<species metaid="metaid_Cx_44" id="Cx_44" name="PFLU1868:PFLU1869:PFLU1871:PFLU1873" compartment="C_2" sboTerm="SBO:0000297"></species>
<species metaid="metaid_Cx_45" id="Cx_45" name="PFLU1901:PFLU1900" compartment="C_2" sboTerm="SBO:0000297"></species>
<species metaid="metaid_Cx_46" id="Cx_46" name="PFLU2050:PFLU2049" compartment="C_2" sboTerm="SBO:0000297"></species>
<species metaid="metaid_Cx_47" id="Cx_47" name="PFLU2152:PFLU2151" compartment="C_2" sboTerm="SBO:0000297"></species>
<species metaid="metaid_Cx_48" id="Cx_48" name="PFLU2178:PFLU2179" compartment="C_2" sboTerm="SBO:0000297"></species>
<species metaid="metaid_Cx_49" id="Cx_49" name="PFLU2298:PFLU2299:PFLU2300" compartment="C_2" sboTerm="SBO:0000297"></species>
<species metaid="metaid_Cx_50" id="Cx_50" name="PFLU2319:PFLU2318:PFLU2317:PFLU2316" compartment="C_2" sboTerm="SBO:0000297"></species>
<species metaid="metaid_Cx_51" id="Cx_51" name="PFLU2325:PFLU2326" compartment="C_2" sboTerm="SBO:0000297"></species>
<species metaid="metaid_Cx_52" id="Cx_52" name="PFLU2617:PFLU2618:PFLU2619:PFLU2620" compartment="C_2" sboTerm="SBO:0000297"></species>
<species metaid="metaid_Cx_53" id="Cx_53" name="PFLU2670:PFLU2671:PFLU2672" compartment="C_2" sboTerm="SBO:0000297"></species>
<species metaid="metaid_Cx_54" id="Cx_54" name="PFLU2742:PFLU2743:PFLU2744:PFLU2745" compartment="C_2" sboTerm="SBO:0000297"></species>
<species metaid="metaid_Cx_55" id="Cx_55" name="PFLU2969:PFLU2970:PFLU2971" compartment="C_2" sboTerm="SBO:0000297"></species>
<species metaid="metaid_Cx_56" id="Cx_56" name="PFLU3061:PFLU3062" compartment="C_2" sboTerm="SBO:0000297"></species>
<species metaid="metaid_Cx_57" id="Cx_57" name="PFLU3119:PFLU3118:PFLU3117" compartment="C_2" sboTerm="SBO:0000297"></species>
<species metaid="metaid_Cx_58" id="Cx_58" name="PFLU3210:PFLU3209" compartment="C_2" sboTerm="SBO:0000297"></species>
<species metaid="metaid_Cx_59" id="Cx_59" name="PFLU3315:PFLU3316:PFLU3317:PFLU3318" compartment="C_2" sboTerm="SBO:0000297"></species>
<species metaid="metaid_Cx_60" id="Cx_60" name="PFLU3423:PFLU3421:PFLU3420:PFLU3422" compartment="C_2" sboTerm="SBO:0000297"></species>
<species metaid="metaid_Cx_61" id="Cx_61" name="PFLU3425:PFLU3424" compartment="C_2" sboTerm="SBO:0000297"></species>
<species metaid="metaid_Cx_62" id="Cx_62" name="PFLU3584:PFLU3582:PFLU3583" compartment="C_2" sboTerm="SBO:0000297"></species>
<species metaid="metaid_Cx_63" id="Cx_63" name="PFLU3728:PFLU3727:PFLU3726" compartment="C_2" sboTerm="SBO:0000297"></species>
<species metaid="metaid_Cx_64" id="Cx_64" name="PFLU3820:PFLU3821:PFLU3822:PFLU3825:PFLU3826:PFLU3827:PFLU3829:PFLU3823:PFLU3830:PFLU3818:PFLU3819:PFLU3824:PFLU3828" compartment="C_2" sboTerm="SBO:0000297"></species>
<species metaid="metaid_Cx_65" id="Cx_65" name="PFLU3855:PFLU3853:PFLU3852:PFLU3854:PFLU3856" compartment="C_2" sboTerm="SBO:0000297"></species>
<species metaid="metaid_Cx_66" id="Cx_66" name="PFLU3865:PFLU3866:PFLU3867:PFLU3868" compartment="C_2" sboTerm="SBO:0000297"></species>
<species metaid="metaid_Cx_67" id="Cx_67" name="PFLU3890:PFLU3893" compartment="C_2" sboTerm="SBO:0000297"></species>
<species metaid="metaid_Cx_68" id="Cx_68" name="PFLU3918:PFLU3920:PFLU1822" compartment="C_2" sboTerm="SBO:0000297"></species>
<species metaid="metaid_Cx_69" id="Cx_69" name="PFLU3956:PFLU3957:PFLU3958:PFLU3959" compartment="C_2" sboTerm="SBO:0000297"></species>
<species metaid="metaid_Cx_70" id="Cx_70" name="PFLU3965:PFLU3964:PFLU3966:PFLU3967" compartment="C_2" sboTerm="SBO:0000297"></species>
<species metaid="metaid_Cx_71" id="Cx_71" name="PFLU3994:PFLU3995:PFLU3996" compartment="C_2" sboTerm="SBO:0000297"></species>
<species metaid="metaid_Cx_72" id="Cx_72" name="PFLU4022:PFLU4023" compartment="C_2" sboTerm="SBO:0000297"></species>
<species metaid="metaid_Cx_73" id="Cx_73" name="PFLU4088:PFLU4089:PFLU4090:PFLU4091" compartment="C_2" sboTerm="SBO:0000297"></species>
<species metaid="metaid_Cx_74" id="Cx_74" name="PFLU4144:PFLU4143" compartment="C_2" sboTerm="SBO:0000297"></species>
<species metaid="metaid_Cx_75" id="Cx_75" name="PFLU4158:PFLU4159:PFLU4160" compartment="C_2" sboTerm="SBO:0000297"></species>
<species metaid="metaid_Cx_76" id="Cx_76" name="PFLU4187:PFLU1286:PFLU0617:PFLU0618" compartment="C_2" sboTerm="SBO:0000297"></species>
<species metaid="metaid_Cx_77" id="Cx_77" name="PFLU4187:PFLU1286:PFLU1997:PFLU0618" compartment="C_2" sboTerm="SBO:0000297"></species>
<species metaid="metaid_Cx_78" id="Cx_78" name="PFLU4187:PFLU1286:PFLU6071:PFLU0618" compartment="C_2" sboTerm="SBO:0000297"></species>
<species metaid="metaid_Cx_79" id="Cx_79" name="PFLU4196:PFLU4195" compartment="C_2" sboTerm="SBO:0000297"></species>
<species metaid="metaid_Cx_80" id="Cx_80" name="PFLU4219:PFLU4220:PFLU4221" compartment="C_2" sboTerm="SBO:0000297"></species>
<species metaid="metaid_Cx_81" id="Cx_81" name="PFLU4556:PFLU4555:PFLU4554:PFLU4553" compartment="C_2" sboTerm="SBO:0000297"></species>
<species metaid="metaid_Cx_82" id="Cx_82" name="PFLU4561:PFLU4558:PFLU4559:PFLU4560" compartment="C_2" sboTerm="SBO:0000297"></species>
<species metaid="metaid_Cx_83" id="Cx_83" name="PFLU4609:PFLU4607" compartment="C_2" sboTerm="SBO:0000297"></species>
<species metaid="metaid_Cx_84" id="Cx_84" name="PFLU4682:PFLU4683:PFLU4684" compartment="C_2" sboTerm="SBO:0000297"></species>
<species metaid="metaid_Cx_85" id="Cx_85" name="PFLU4684:PFLU4682:PFLU4683" compartment="C_2" sboTerm="SBO:0000297"></species>
<species metaid="metaid_Cx_86" id="Cx_86" name="PFLU4755:PFLU4756" compartment="C_2" sboTerm="SBO:0000297"></species>
<species metaid="metaid_Cx_87" id="Cx_87" name="PFLU4761:PFLU4763:PFLU4764:PFLU4765" compartment="C_2" sboTerm="SBO:0000297"></species>
<species metaid="metaid_Cx_88" id="Cx_88" name="PFLU4842:PFLU4843:PFLU4844:PFLU4845:PFLU4846" compartment="C_2" sboTerm="SBO:0000297"></species>
<species metaid="metaid_Cx_89" id="Cx_89" name="PFLU4896:PFLU4897:PFLU4899:PFLU1822" compartment="C_2" sboTerm="SBO:0000297"></species>
<species metaid="metaid_Cx_90" id="Cx_90" name="PFLU5139:PFLU5140:PFLU5138:PFLU5137:PFLU5136" compartment="C_2" sboTerm="SBO:0000297"></species>
<species metaid="metaid_Cx_91" id="Cx_91" name="PFLU5195:PFLU5194:PFLU5196" compartment="C_2" sboTerm="SBO:0000297"></species>
<species metaid="metaid_Cx_92" id="Cx_92" name="PFLU5220:PFLU5219" compartment="C_2" sboTerm="SBO:0000297"></species>
<species metaid="metaid_Cx_93" id="Cx_93" name="PFLU5228:PFLU5227:PFLU5229" compartment="C_2" sboTerm="SBO:0000297"></species>
<species metaid="metaid_Cx_94" id="Cx_94" name="PFLU5266:PFLU5265" compartment="C_2" sboTerm="SBO:0000297"></species>
<species metaid="metaid_Cx_95" id="Cx_95" name="PFLU5345:PFLU5346" compartment="C_2" sboTerm="SBO:0000297"></species>
<species metaid="metaid_Cx_96" id="Cx_96" name="PFLU5561:PFLU5560" compartment="C_2" sboTerm="SBO:0000297"></species>
<species metaid="metaid_Cx_97" id="Cx_97" name="PFLU5565:PFLU5566:PFLU5567:PFLU5568" compartment="C_2" sboTerm="SBO:0000297"></species>
<species metaid="metaid_Cx_98" id="Cx_98" name="PFLU5633:PFLU5634:PFLU5635:PFLU5636" compartment="C_2" sboTerm="SBO:0000297"></species>
<species metaid="metaid_Cx_99" id="Cx_99" name="PFLU5649:PFLU5650:PFLU5651:PFLU5648" compartment="C_2" sboTerm="SBO:0000297"></species>
<species metaid="metaid_Cx_100" id="Cx_100" name="PFLU5659:PFLU5660" compartment="C_2" sboTerm="SBO:0000297"></species>
<species metaid="metaid_Cx_101" id="Cx_101" name="PFLU5663:PFLU5664" compartment="C_2" sboTerm="SBO:0000297"></species>
<species metaid="metaid_Cx_102" id="Cx_102" name="PFLU5680:PFLU5681:PFLU5682" compartment="C_2" sboTerm="SBO:0000297"></species>
<species metaid="metaid_Cx_103" id="Cx_103" name="PFLU5735:PFLU5736" compartment="C_2" sboTerm="SBO:0000297"></species>
<species metaid="metaid_Cx_104" id="Cx_104" name="PFLU5743:PFLU5742:PFLU5741:PFLU5740:PFLU5739:PFLU5738:PFLU5737" compartment="C_2" sboTerm="SBO:0000297"></species>
<species metaid="metaid_Cx_105" id="Cx_105" name="PFLU5758:PFLU5759" compartment="C_2" sboTerm="SBO:0000297"></species>
<species metaid="metaid_Cx_106" id="Cx_106" name="PFLU5773:PFLU0349:PFLU5774" compartment="C_2" sboTerm="SBO:0000297"></species>
<species metaid="metaid_Cx_107" id="Cx_107" name="PFLU5845:PFLU5844:PFLU5841:PFLU5842:PFLU5843" compartment="C_2" sboTerm="SBO:0000297"></species>
<species metaid="metaid_Cx_108" id="Cx_108" name="PFLU5854:PFLU5855:PFLU5857" compartment="C_2" sboTerm="SBO:0000297"></species>
<species metaid="metaid_Cx_109" id="Cx_109" name="PFLU5873:PFLU4897:PFLU5874:PFLU1822" compartment="C_2" sboTerm="SBO:0000297"></species>
<species metaid="metaid_Cx_110" id="Cx_110" name="PFLU6044:PFLU6048:PFLU6045:PFLU6046:PFLU6047:PFLU6049" compartment="C_2" sboTerm="SBO:0000297"></species>
<species metaid="metaid_Cx_111" id="Cx_111" name="PFLU6055:PFLU6054" compartment="C_2" sboTerm="SBO:0000297"></species>
<species metaid="metaid_Cx_112" id="Cx_112" name="PFLU6124:PFLU6123:PFLU6122:PFLU6121:PFLU6120:PFLU6119:PFLU6118:PFLU6117:PFLU6125" compartment="C_2" sboTerm="SBO:0000297"></species>
<species metaid="metaid_Cx_113" id="Cx_113" name="2_PFLU1824:2_PFLU1823" compartment="C_2" sboTerm="SBO:0000297"></species>
<species metaid="metaid_Cx_114" id="Cx_114" name="4_PFLU4768:4_PFLU4726" compartment="C_2" sboTerm="SBO:0000297"></species>
</listOfSpecies><listOfReactions><reaction metaid="metaid_R_MIRXN_1" id="R_MIRXN_1" name="2-Dehydro-D-gluconate uptake" reversible="false"><notes><body xmlns="http://www.w3.org/1999/xhtml"><p>SUBSYSTEM: Uptake</p></body></notes><listOfReactants><speciesReference species="M_r88" stoichiometry="1"/></listOfReactants><listOfProducts><speciesReference species="M_r277" stoichiometry="1"></speciesReference></listOfProducts><kineticLaw><math xmlns="http://www.w3.org/1998/Math/MathML"><ci>FLUX_VALUE</ci></math><listOfParameters><parameter id="LB_R_MIRXN_1" name="LOWER_BOUND" value="     0.00000000" units="mmol_per_gDW_per_hr"/><parameter id="UB_R_MIRXN_1" name="UPPER_BOUND" value="  1000.00000000" units="mmol_per_gDW_per_hr"/><parameter id="OBJ_R_MIRXN_1" name="OBJECTIVE_COEFFICIENT" value="     0.00000000" units="dimensionless"/><parameter id="FLUX_VALUE" value="0.00000000" units="mmol_per_gDW_per_hr"/></listOfParameters></kineticLaw></reaction>
<reaction metaid="metaid_R_MIRXN_98" id="R_MIRXN_98" name="2-hydroxyethanesulfonate uptake" reversible="false"><notes><body xmlns="http://www.w3.org/1999/xhtml"><p>SUBSYSTEM: Uptake</p></body></notes><listOfReactants><speciesReference species="M_r321" stoichiometry="1"/></listOfReactants><listOfProducts><speciesReference species="M_r320" stoichiometry="1"></speciesReference></listOfProducts><kineticLaw><math xmlns="http://www.w3.org/1998/Math/MathML"><ci>FLUX_VALUE</ci></math><listOfParameters><parameter id="LB_R_MIRXN_98" name="LOWER_BOUND" value="     0.00000000" units="mmol_per_gDW_per_hr"/><parameter id="UB_R_MIRXN_98" name="UPPER_BOUND" value="  1000.00000000" units="mmol_per_gDW_per_hr"/><parameter id="OBJ_R_MIRXN_98" name="OBJECTIVE_COEFFICIENT" value="     0.00000000" units="dimensionless"/><parameter id="FLUX_VALUE" value="0.00000000" units="mmol_per_gDW_per_hr"/></listOfParameters></kineticLaw></reaction>
<reaction metaid="metaid_R_MIRXN_90" id="R_MIRXN_90" name="3-phenylpropionate uptake" reversible="false"><notes><body xmlns="http://www.w3.org/1999/xhtml"><p>SUBSYSTEM: Uptake</p></body></notes><listOfReactants><speciesReference species="M_r187" stoichiometry="1"/></listOfReactants><listOfProducts><speciesReference species="M_r611" stoichiometry="1"></speciesReference></listOfProducts><kineticLaw><math xmlns="http://www.w3.org/1998/Math/MathML"><ci>FLUX_VALUE</ci></math><listOfParameters><parameter id="LB_R_MIRXN_90" name="LOWER_BOUND" value="     0.00000000" units="mmol_per_gDW_per_hr"/><parameter id="UB_R_MIRXN_90" name="UPPER_BOUND" value="  1000.00000000" units="mmol_per_gDW_per_hr"/><parameter id="OBJ_R_MIRXN_90" name="OBJECTIVE_COEFFICIENT" value="     0.00000000" units="dimensionless"/><parameter id="FLUX_VALUE" value="0.00000000" units="mmol_per_gDW_per_hr"/></listOfParameters></kineticLaw></reaction>
<reaction metaid="metaid_R_MIRXN_3" id="R_MIRXN_3" name="GABA uptake" reversible="false"><notes><body xmlns="http://www.w3.org/1999/xhtml"><p>SUBSYSTEM: Uptake</p></body></notes><listOfReactants><speciesReference species="M_r91" stoichiometry="1"/></listOfReactants><listOfProducts><speciesReference species="M_r627" stoichiometry="1"></speciesReference></listOfProducts><kineticLaw><math xmlns="http://www.w3.org/1998/Math/MathML"><ci>FLUX_VALUE</ci></math><listOfParameters><parameter id="LB_R_MIRXN_3" name="LOWER_BOUND" value="     0.00000000" units="mmol_per_gDW_per_hr"/><parameter id="UB_R_MIRXN_3" name="UPPER_BOUND" value="  1000.00000000" units="mmol_per_gDW_per_hr"/><parameter id="OBJ_R_MIRXN_3" name="OBJECTIVE_COEFFICIENT" value="     0.00000000" units="dimensionless"/><parameter id="FLUX_VALUE" value="0.00000000" units="mmol_per_gDW_per_hr"/></listOfParameters></kineticLaw></reaction>
<reaction metaid="metaid_R_MIRXN_5" id="R_MIRXN_5" name="Acetate uptake" reversible="false"><notes><body xmlns="http://www.w3.org/1999/xhtml"><p>SUBSYSTEM: Uptake</p></body></notes><listOfReactants><speciesReference species="M_r93" stoichiometry="1"/></listOfReactants><listOfProducts><speciesReference species="M_r718" stoichiometry="1"></speciesReference></listOfProducts><kineticLaw><math xmlns="http://www.w3.org/1998/Math/MathML"><ci>FLUX_VALUE</ci></math><listOfParameters><parameter id="LB_R_MIRXN_5" name="LOWER_BOUND" value="     0.00000000" units="mmol_per_gDW_per_hr"/><parameter id="UB_R_MIRXN_5" name="UPPER_BOUND" value="  1000.00000000" units="mmol_per_gDW_per_hr"/><parameter id="OBJ_R_MIRXN_5" name="OBJECTIVE_COEFFICIENT" value="     0.00000000" units="dimensionless"/><parameter id="FLUX_VALUE" value="0.00000000" units="mmol_per_gDW_per_hr"/></listOfParameters></kineticLaw></reaction>
<reaction metaid="metaid_R_MIRXN_6" id="R_MIRXN_6" name="Allantoin uptake" reversible="false"><notes><body xmlns="http://www.w3.org/1999/xhtml"><p>SUBSYSTEM: Uptake</p></body></notes><listOfReactants><speciesReference species="M_r94" stoichiometry="1"/></listOfReactants><listOfProducts><speciesReference species="M_r761" stoichiometry="1"></speciesReference></listOfProducts><kineticLaw><math xmlns="http://www.w3.org/1998/Math/MathML"><ci>FLUX_VALUE</ci></math><listOfParameters><parameter id="LB_R_MIRXN_6" name="LOWER_BOUND" value="     0.00000000" units="mmol_per_gDW_per_hr"/><parameter id="UB_R_MIRXN_6" name="UPPER_BOUND" value="  1000.00000000" units="mmol_per_gDW_per_hr"/><parameter id="OBJ_R_MIRXN_6" name="OBJECTIVE_COEFFICIENT" value="     0.00000000" units="dimensionless"/><parameter id="FLUX_VALUE" value="0.00000000" units="mmol_per_gDW_per_hr"/></listOfParameters></kineticLaw></reaction>
<reaction metaid="metaid_R_MIRXN_2" id="R_MIRXN_2" name="alpha-ketoglutarate uptake" reversible="false"><notes><body xmlns="http://www.w3.org/1999/xhtml"><p>SUBSYSTEM: Uptake</p></body></notes><listOfReactants><speciesReference species="M_r89" stoichiometry="1"/></listOfReactants><listOfProducts><speciesReference species="M_r1423" stoichiometry="1"></speciesReference></listOfProducts><kineticLaw><math xmlns="http://www.w3.org/1998/Math/MathML"><ci>FLUX_VALUE</ci></math><listOfParameters><parameter id="LB_R_MIRXN_2" name="LOWER_BOUND" value="     0.00000000" units="mmol_per_gDW_per_hr"/><parameter id="UB_R_MIRXN_2" name="UPPER_BOUND" value="  1000.00000000" units="mmol_per_gDW_per_hr"/><parameter id="OBJ_R_MIRXN_2" name="OBJECTIVE_COEFFICIENT" value="     0.00000000" units="dimensionless"/><parameter id="FLUX_VALUE" value="0.00000000" units="mmol_per_gDW_per_hr"/></listOfParameters></kineticLaw></reaction>
<reaction metaid="metaid_R_MIRXN_7" id="R_MIRXN_7" name="Ammonia uptake" reversible="false"><notes><body xmlns="http://www.w3.org/1999/xhtml"><p>SUBSYSTEM: Uptake</p></body></notes><listOfReactants><speciesReference species="M_r95" stoichiometry="1"/></listOfReactants><listOfProducts><speciesReference species="M_r772" stoichiometry="1"></speciesReference></listOfProducts><kineticLaw><math xmlns="http://www.w3.org/1998/Math/MathML"><ci>FLUX_VALUE</ci></math><listOfParameters><parameter id="LB_R_MIRXN_7" name="LOWER_BOUND" value="     0.00000000" units="mmol_per_gDW_per_hr"/><parameter id="UB_R_MIRXN_7" name="UPPER_BOUND" value="  1000.00000000" units="mmol_per_gDW_per_hr"/><parameter id="OBJ_R_MIRXN_7" name="OBJECTIVE_COEFFICIENT" value="     0.00000000" units="dimensionless"/><parameter id="FLUX_VALUE" value="0.00000000" units="mmol_per_gDW_per_hr"/></listOfParameters></kineticLaw></reaction>
<reaction metaid="metaid_R_MIRXN_22" id="R_MIRXN_22" name="Glucose uptake" reversible="false"><notes><body xmlns="http://www.w3.org/1999/xhtml"><p>SUBSYSTEM: Uptake</p></body></notes><listOfReactants><speciesReference species="M_r111" stoichiometry="1"/></listOfReactants><listOfProducts><speciesReference species="M_r284" stoichiometry="1"></speciesReference></listOfProducts><kineticLaw><math xmlns="http://www.w3.org/1998/Math/MathML"><ci>FLUX_VALUE</ci></math><listOfParameters><parameter id="LB_R_MIRXN_22" name="LOWER_BOUND" value="     0.00000000" units="mmol_per_gDW_per_hr"/><parameter id="UB_R_MIRXN_22" name="UPPER_BOUND" value="  1000.00000000" units="mmol_per_gDW_per_hr"/><parameter id="OBJ_R_MIRXN_22" name="OBJECTIVE_COEFFICIENT" value="     0.00000000" units="dimensionless"/><parameter id="FLUX_VALUE" value="0.00000000" units="mmol_per_gDW_per_hr"/></listOfParameters></kineticLaw></reaction>
<reaction metaid="metaid_R_MIRXN_93" id="R_MIRXN_93" name="Ca2+ uptake" reversible="false"><notes><body xmlns="http://www.w3.org/1999/xhtml"><p>SUBSYSTEM: Uptake</p></body></notes><listOfReactants><speciesReference species="M_r191" stoichiometry="1"/></listOfReactants><listOfProducts><speciesReference species="M_r810" stoichiometry="1"></speciesReference></listOfProducts><kineticLaw><math xmlns="http://www.w3.org/1998/Math/MathML"><ci>FLUX_VALUE</ci></math><listOfParameters><parameter id="LB_R_MIRXN_93" name="LOWER_BOUND" value="     0.00000000" units="mmol_per_gDW_per_hr"/><parameter id="UB_R_MIRXN_93" name="UPPER_BOUND" value="  1000.00000000" units="mmol_per_gDW_per_hr"/><parameter id="OBJ_R_MIRXN_93" name="OBJECTIVE_COEFFICIENT" value="     0.00000000" units="dimensionless"/><parameter id="FLUX_VALUE" value="0.00000000" units="mmol_per_gDW_per_hr"/></listOfParameters></kineticLaw></reaction>
<reaction metaid="metaid_R_MIRXN_68" id="R_MIRXN_68" name="Chloride uptake" reversible="false"><notes><body xmlns="http://www.w3.org/1999/xhtml"><p>SUBSYSTEM: Uptake</p></body></notes><listOfReactants><speciesReference species="M_r163" stoichiometry="1"/></listOfReactants><listOfProducts><speciesReference species="M_r821" stoichiometry="1"></speciesReference></listOfProducts><kineticLaw><math xmlns="http://www.w3.org/1998/Math/MathML"><ci>FLUX_VALUE</ci></math><listOfParameters><parameter id="LB_R_MIRXN_68" name="LOWER_BOUND" value="     0.00000000" units="mmol_per_gDW_per_hr"/><parameter id="UB_R_MIRXN_68" name="UPPER_BOUND" value="  1000.00000000" units="mmol_per_gDW_per_hr"/><parameter id="OBJ_R_MIRXN_68" name="OBJECTIVE_COEFFICIENT" value="     0.00000000" units="dimensionless"/><parameter id="FLUX_VALUE" value="0.00000000" units="mmol_per_gDW_per_hr"/></listOfParameters></kineticLaw></reaction>
<reaction metaid="metaid_R_MIRXN_104" id="R_MIRXN_104" name="Choline sulfate uptake" reversible="false"><notes><body xmlns="http://www.w3.org/1999/xhtml"><p>SUBSYSTEM: Uptake</p></body></notes><listOfReactants><speciesReference species="M_r1537" stoichiometry="1"/></listOfReactants><listOfProducts><speciesReference species="M_r1536" stoichiometry="1"></speciesReference></listOfProducts><kineticLaw><math xmlns="http://www.w3.org/1998/Math/MathML"><ci>FLUX_VALUE</ci></math><listOfParameters><parameter id="LB_R_MIRXN_104" name="LOWER_BOUND" value="     0.00000000" units="mmol_per_gDW_per_hr"/><parameter id="UB_R_MIRXN_104" name="UPPER_BOUND" value="  1000.00000000" units="mmol_per_gDW_per_hr"/><parameter id="OBJ_R_MIRXN_104" name="OBJECTIVE_COEFFICIENT" value="     0.00000000" units="dimensionless"/><parameter id="FLUX_VALUE" value="0.00000000" units="mmol_per_gDW_per_hr"/></listOfParameters></kineticLaw></reaction>
<reaction metaid="metaid_R_MIRXN_9" id="R_MIRXN_9" name="Choline uptake" reversible="false"><notes><body xmlns="http://www.w3.org/1999/xhtml"><p>SUBSYSTEM: Uptake</p></body></notes><listOfReactants><speciesReference species="M_r97" stoichiometry="1"/></listOfReactants><listOfProducts><speciesReference species="M_r826" stoichiometry="1"></speciesReference></listOfProducts><kineticLaw><math xmlns="http://www.w3.org/1998/Math/MathML"><ci>FLUX_VALUE</ci></math><listOfParameters><parameter id="LB_R_MIRXN_9" name="LOWER_BOUND" value="     0.00000000" units="mmol_per_gDW_per_hr"/><parameter id="UB_R_MIRXN_9" name="UPPER_BOUND" value="  1000.00000000" units="mmol_per_gDW_per_hr"/><parameter id="OBJ_R_MIRXN_9" name="OBJECTIVE_COEFFICIENT" value="     0.00000000" units="dimensionless"/><parameter id="FLUX_VALUE" value="0.00000000" units="mmol_per_gDW_per_hr"/></listOfParameters></kineticLaw></reaction>
<reaction metaid="metaid_R_MIRXN_10" id="R_MIRXN_10" name="Citrate uptake" reversible="false"><notes><body xmlns="http://www.w3.org/1999/xhtml"><p>SUBSYSTEM: Uptake</p></body></notes><listOfReactants><speciesReference species="M_r98" stoichiometry="1"/></listOfReactants><listOfProducts><speciesReference species="M_r835" stoichiometry="1"></speciesReference></listOfProducts><kineticLaw><math xmlns="http://www.w3.org/1998/Math/MathML"><ci>FLUX_VALUE</ci></math><listOfParameters><parameter id="LB_R_MIRXN_10" name="LOWER_BOUND" value="     0.00000000" units="mmol_per_gDW_per_hr"/><parameter id="UB_R_MIRXN_10" name="UPPER_BOUND" value="  1000.00000000" units="mmol_per_gDW_per_hr"/><parameter id="OBJ_R_MIRXN_10" name="OBJECTIVE_COEFFICIENT" value="     0.00000000" units="dimensionless"/><parameter id="FLUX_VALUE" value="0.00000000" units="mmol_per_gDW_per_hr"/></listOfParameters></kineticLaw></reaction>
<reaction metaid="metaid_R_MIRXN_12" id="R_MIRXN_12" name="CO2 uptake" reversible="false"><notes><body xmlns="http://www.w3.org/1999/xhtml"><p>SUBSYSTEM: Uptake</p></body></notes><listOfReactants><speciesReference species="M_r100" stoichiometry="1"/></listOfReactants><listOfProducts><speciesReference species="M_r281" stoichiometry="1"></speciesReference></listOfProducts><kineticLaw><math xmlns="http://www.w3.org/1998/Math/MathML"><ci>FLUX_VALUE</ci></math><listOfParameters><parameter id="LB_R_MIRXN_12" name="LOWER_BOUND" value="     0.00000000" units="mmol_per_gDW_per_hr"/><parameter id="UB_R_MIRXN_12" name="UPPER_BOUND" value="  1000.00000000" units="mmol_per_gDW_per_hr"/><parameter id="OBJ_R_MIRXN_12" name="OBJECTIVE_COEFFICIENT" value="     0.00000000" units="dimensionless"/><parameter id="FLUX_VALUE" value="0.00000000" units="mmol_per_gDW_per_hr"/></listOfParameters></kineticLaw></reaction>
<reaction metaid="metaid_R_MIRXN_13" id="R_MIRXN_13" name="Cobalt uptake" reversible="false"><notes><body xmlns="http://www.w3.org/1999/xhtml"><p>SUBSYSTEM: Uptake</p></body></notes><listOfReactants><speciesReference species="M_r102" stoichiometry="1"/></listOfReactants><listOfProducts><speciesReference species="M_r282" stoichiometry="1"></speciesReference></listOfProducts><kineticLaw><math xmlns="http://www.w3.org/1998/Math/MathML"><ci>FLUX_VALUE</ci></math><listOfParameters><parameter id="LB_R_MIRXN_13" name="LOWER_BOUND" value="     0.00000000" units="mmol_per_gDW_per_hr"/><parameter id="UB_R_MIRXN_13" name="UPPER_BOUND" value="  1000.00000000" units="mmol_per_gDW_per_hr"/><parameter id="OBJ_R_MIRXN_13" name="OBJECTIVE_COEFFICIENT" value="     0.00000000" units="dimensionless"/><parameter id="FLUX_VALUE" value="0.00000000" units="mmol_per_gDW_per_hr"/></listOfParameters></kineticLaw></reaction>
<reaction metaid="metaid_R_MIRXN_11" id="R_MIRXN_11" name="Cobalamin uptake" reversible="false"><notes><body xmlns="http://www.w3.org/1999/xhtml"><p>SUBSYSTEM: Uptake</p></body></notes><listOfReactants><speciesReference species="M_r99" stoichiometry="1"/></listOfReactants><listOfProducts><speciesReference species="M_r280" stoichiometry="1"></speciesReference></listOfProducts><kineticLaw><math xmlns="http://www.w3.org/1998/Math/MathML"><ci>FLUX_VALUE</ci></math><listOfParameters><parameter id="LB_R_MIRXN_11" name="LOWER_BOUND" value="     0.00000000" units="mmol_per_gDW_per_hr"/><parameter id="UB_R_MIRXN_11" name="UPPER_BOUND" value="  1000.00000000" units="mmol_per_gDW_per_hr"/><parameter id="OBJ_R_MIRXN_11" name="OBJECTIVE_COEFFICIENT" value="     0.00000000" units="dimensionless"/><parameter id="FLUX_VALUE" value="0.00000000" units="mmol_per_gDW_per_hr"/></listOfParameters></kineticLaw></reaction>
<reaction metaid="metaid_R_MIRXN_14" id="R_MIRXN_14" name="Cytosine uptake" reversible="false"><notes><body xmlns="http://www.w3.org/1999/xhtml"><p>SUBSYSTEM: Uptake</p></body></notes><listOfReactants><speciesReference species="M_r103" stoichiometry="1"/></listOfReactants><listOfProducts><speciesReference species="M_r871" stoichiometry="1"></speciesReference></listOfProducts><kineticLaw><math xmlns="http://www.w3.org/1998/Math/MathML"><ci>FLUX_VALUE</ci></math><listOfParameters><parameter id="LB_R_MIRXN_14" name="LOWER_BOUND" value="     0.00000000" units="mmol_per_gDW_per_hr"/><parameter id="UB_R_MIRXN_14" name="UPPER_BOUND" value="  1000.00000000" units="mmol_per_gDW_per_hr"/><parameter id="OBJ_R_MIRXN_14" name="OBJECTIVE_COEFFICIENT" value="     0.00000000" units="dimensionless"/><parameter id="FLUX_VALUE" value="0.00000000" units="mmol_per_gDW_per_hr"/></listOfParameters></kineticLaw></reaction>
<reaction metaid="metaid_R_MIRXN_15" id="R_MIRXN_15" name="D-alanine uptake" reversible="false"><notes><body xmlns="http://www.w3.org/1999/xhtml"><p>SUBSYSTEM: Uptake</p></body></notes><listOfReactants><speciesReference species="M_r104" stoichiometry="1"/></listOfReactants><listOfProducts><speciesReference species="M_r880" stoichiometry="1"></speciesReference></listOfProducts><kineticLaw><math xmlns="http://www.w3.org/1998/Math/MathML"><ci>FLUX_VALUE</ci></math><listOfParameters><parameter id="LB_R_MIRXN_15" name="LOWER_BOUND" value="     0.00000000" units="mmol_per_gDW_per_hr"/><parameter id="UB_R_MIRXN_15" name="UPPER_BOUND" value="  1000.00000000" units="mmol_per_gDW_per_hr"/><parameter id="OBJ_R_MIRXN_15" name="OBJECTIVE_COEFFICIENT" value="     0.00000000" units="dimensionless"/><parameter id="FLUX_VALUE" value="0.00000000" units="mmol_per_gDW_per_hr"/></listOfParameters></kineticLaw></reaction>
<reaction metaid="metaid_R_MIRXN_18" id="R_MIRXN_18" name="Decanoate uptake" reversible="false"><notes><body xmlns="http://www.w3.org/1999/xhtml"><p>SUBSYSTEM: Uptake</p></body></notes><listOfReactants><speciesReference species="M_r107" stoichiometry="1"/></listOfReactants><listOfProducts><speciesReference species="M_r86" stoichiometry="1"></speciesReference></listOfProducts><kineticLaw><math xmlns="http://www.w3.org/1998/Math/MathML"><ci>FLUX_VALUE</ci></math><listOfParameters><parameter id="LB_R_MIRXN_18" name="LOWER_BOUND" value="     0.00000000" units="mmol_per_gDW_per_hr"/><parameter id="UB_R_MIRXN_18" name="UPPER_BOUND" value="  1000.00000000" units="mmol_per_gDW_per_hr"/><parameter id="OBJ_R_MIRXN_18" name="OBJECTIVE_COEFFICIENT" value="     0.00000000" units="dimensionless"/><parameter id="FLUX_VALUE" value="0.00000000" units="mmol_per_gDW_per_hr"/></listOfParameters></kineticLaw></reaction>
<reaction metaid="metaid_R_MIRXN_16" id="R_MIRXN_16" name="D-cysteine uptake" reversible="false"><notes><body xmlns="http://www.w3.org/1999/xhtml"><p>SUBSYSTEM: Uptake</p></body></notes><listOfReactants><speciesReference species="M_r105" stoichiometry="1"/></listOfReactants><listOfProducts><speciesReference species="M_r283" stoichiometry="1"></speciesReference></listOfProducts><kineticLaw><math xmlns="http://www.w3.org/1998/Math/MathML"><ci>FLUX_VALUE</ci></math><listOfParameters><parameter id="LB_R_MIRXN_16" name="LOWER_BOUND" value="     0.00000000" units="mmol_per_gDW_per_hr"/><parameter id="UB_R_MIRXN_16" name="UPPER_BOUND" value="  1000.00000000" units="mmol_per_gDW_per_hr"/><parameter id="OBJ_R_MIRXN_16" name="OBJECTIVE_COEFFICIENT" value="     0.00000000" units="dimensionless"/><parameter id="FLUX_VALUE" value="0.00000000" units="mmol_per_gDW_per_hr"/></listOfParameters></kineticLaw></reaction>
<reaction metaid="metaid_R_MIRXN_29" id="R_MIRXN_29" name="Dodecanoate uptake" reversible="false"><notes><body xmlns="http://www.w3.org/1999/xhtml"><p>SUBSYSTEM: Uptake</p></body></notes><listOfReactants><speciesReference species="M_r120" stoichiometry="1"/></listOfReactants><listOfProducts><speciesReference species="M_r87" stoichiometry="1"></speciesReference></listOfProducts><kineticLaw><math xmlns="http://www.w3.org/1998/Math/MathML"><ci>FLUX_VALUE</ci></math><listOfParameters><parameter id="LB_R_MIRXN_29" name="LOWER_BOUND" value="     0.00000000" units="mmol_per_gDW_per_hr"/><parameter id="UB_R_MIRXN_29" name="UPPER_BOUND" value="  1000.00000000" units="mmol_per_gDW_per_hr"/><parameter id="OBJ_R_MIRXN_29" name="OBJECTIVE_COEFFICIENT" value="     0.00000000" units="dimensionless"/><parameter id="FLUX_VALUE" value="0.00000000" units="mmol_per_gDW_per_hr"/></listOfParameters></kineticLaw></reaction>
<reaction metaid="metaid_R_MIRXN_19" id="R_MIRXN_19" name="Fructose uptake" reversible="false"><notes><body xmlns="http://www.w3.org/1999/xhtml"><p>SUBSYSTEM: Uptake</p></body></notes><listOfReactants><speciesReference species="M_r108" stoichiometry="1"/></listOfReactants><listOfProducts><speciesReference species="M_r904" stoichiometry="1"></speciesReference></listOfProducts><kineticLaw><math xmlns="http://www.w3.org/1998/Math/MathML"><ci>FLUX_VALUE</ci></math><listOfParameters><parameter id="LB_R_MIRXN_19" name="LOWER_BOUND" value="     0.00000000" units="mmol_per_gDW_per_hr"/><parameter id="UB_R_MIRXN_19" name="UPPER_BOUND" value="  1000.00000000" units="mmol_per_gDW_per_hr"/><parameter id="OBJ_R_MIRXN_19" name="OBJECTIVE_COEFFICIENT" value="     0.00000000" units="dimensionless"/><parameter id="FLUX_VALUE" value="0.00000000" units="mmol_per_gDW_per_hr"/></listOfParameters></kineticLaw></reaction>
<reaction metaid="metaid_R_MIRXN_20" id="R_MIRXN_20" name="Galactonate uptake" reversible="false"><notes><body xmlns="http://www.w3.org/1999/xhtml"><p>SUBSYSTEM: Uptake</p></body></notes><listOfReactants><speciesReference species="M_r109" stoichiometry="1"/></listOfReactants><listOfProducts><speciesReference species="M_r907" stoichiometry="1"></speciesReference></listOfProducts><kineticLaw><math xmlns="http://www.w3.org/1998/Math/MathML"><ci>FLUX_VALUE</ci></math><listOfParameters><parameter id="LB_R_MIRXN_20" name="LOWER_BOUND" value="     0.00000000" units="mmol_per_gDW_per_hr"/><parameter id="UB_R_MIRXN_20" name="UPPER_BOUND" value="  1000.00000000" units="mmol_per_gDW_per_hr"/><parameter id="OBJ_R_MIRXN_20" name="OBJECTIVE_COEFFICIENT" value="     0.00000000" units="dimensionless"/><parameter id="FLUX_VALUE" value="0.00000000" units="mmol_per_gDW_per_hr"/></listOfParameters></kineticLaw></reaction>
<reaction metaid="metaid_R_MIRXN_91" id="R_MIRXN_91" name="D-glucarate uptake" reversible="false"><notes><body xmlns="http://www.w3.org/1999/xhtml"><p>SUBSYSTEM: Uptake</p></body></notes><listOfReactants><speciesReference species="M_r188" stoichiometry="1"/></listOfReactants><listOfProducts><speciesReference species="M_r911" stoichiometry="1"></speciesReference></listOfProducts><kineticLaw><math xmlns="http://www.w3.org/1998/Math/MathML"><ci>FLUX_VALUE</ci></math><listOfParameters><parameter id="LB_R_MIRXN_91" name="LOWER_BOUND" value="     0.00000000" units="mmol_per_gDW_per_hr"/><parameter id="UB_R_MIRXN_91" name="UPPER_BOUND" value="  1000.00000000" units="mmol_per_gDW_per_hr"/><parameter id="OBJ_R_MIRXN_91" name="OBJECTIVE_COEFFICIENT" value="     0.00000000" units="dimensionless"/><parameter id="FLUX_VALUE" value="0.00000000" units="mmol_per_gDW_per_hr"/></listOfParameters></kineticLaw></reaction>
<reaction metaid="metaid_R_MIRXN_24" id="R_MIRXN_24" name="D-lactate uptake" reversible="false"><notes><body xmlns="http://www.w3.org/1999/xhtml"><p>SUBSYSTEM: Uptake</p></body></notes><listOfReactants><speciesReference species="M_r115" stoichiometry="1"/></listOfReactants><listOfProducts><speciesReference species="M_r286" stoichiometry="1"></speciesReference></listOfProducts><kineticLaw><math xmlns="http://www.w3.org/1998/Math/MathML"><ci>FLUX_VALUE</ci></math><listOfParameters><parameter id="LB_R_MIRXN_24" name="LOWER_BOUND" value="     0.00000000" units="mmol_per_gDW_per_hr"/><parameter id="UB_R_MIRXN_24" name="UPPER_BOUND" value="  1000.00000000" units="mmol_per_gDW_per_hr"/><parameter id="OBJ_R_MIRXN_24" name="OBJECTIVE_COEFFICIENT" value="     0.00000000" units="dimensionless"/><parameter id="FLUX_VALUE" value="0.00000000" units="mmol_per_gDW_per_hr"/></listOfParameters></kineticLaw></reaction>
<reaction metaid="metaid_R_MIRXN_25" id="R_MIRXN_25" name="D-malate uptake" reversible="false"><notes><body xmlns="http://www.w3.org/1999/xhtml"><p>SUBSYSTEM: Uptake</p></body></notes><listOfReactants><speciesReference species="M_r116" stoichiometry="1"/></listOfReactants><listOfProducts><speciesReference species="M_r288" stoichiometry="1"></speciesReference></listOfProducts><kineticLaw><math xmlns="http://www.w3.org/1998/Math/MathML"><ci>FLUX_VALUE</ci></math><listOfParameters><parameter id="LB_R_MIRXN_25" name="LOWER_BOUND" value="     0.00000000" units="mmol_per_gDW_per_hr"/><parameter id="UB_R_MIRXN_25" name="UPPER_BOUND" value="  1000.00000000" units="mmol_per_gDW_per_hr"/><parameter id="OBJ_R_MIRXN_25" name="OBJECTIVE_COEFFICIENT" value="     0.00000000" units="dimensionless"/><parameter id="FLUX_VALUE" value="0.00000000" units="mmol_per_gDW_per_hr"/></listOfParameters></kineticLaw></reaction>
<reaction metaid="metaid_R_MIRXN_28" id="R_MIRXN_28" name="D-methionine uptake" reversible="false"><notes><body xmlns="http://www.w3.org/1999/xhtml"><p>SUBSYSTEM: Uptake</p></body></notes><listOfReactants><speciesReference species="M_r119" stoichiometry="1"/></listOfReactants><listOfProducts><speciesReference species="M_r957" stoichiometry="1"></speciesReference></listOfProducts><kineticLaw><math xmlns="http://www.w3.org/1998/Math/MathML"><ci>FLUX_VALUE</ci></math><listOfParameters><parameter id="LB_R_MIRXN_28" name="LOWER_BOUND" value="     0.00000000" units="mmol_per_gDW_per_hr"/><parameter id="UB_R_MIRXN_28" name="UPPER_BOUND" value="  1000.00000000" units="mmol_per_gDW_per_hr"/><parameter id="OBJ_R_MIRXN_28" name="OBJECTIVE_COEFFICIENT" value="     0.00000000" units="dimensionless"/><parameter id="FLUX_VALUE" value="0.00000000" units="mmol_per_gDW_per_hr"/></listOfParameters></kineticLaw></reaction>
<reaction metaid="metaid_R_MIRXN_30" id="R_MIRXN_30" name="D-ribose uptake" reversible="false"><notes><body xmlns="http://www.w3.org/1999/xhtml"><p>SUBSYSTEM: Uptake</p></body></notes><listOfReactants><speciesReference species="M_r121" stoichiometry="1"/></listOfReactants><listOfProducts><speciesReference species="M_r962" stoichiometry="1"></speciesReference></listOfProducts><kineticLaw><math xmlns="http://www.w3.org/1998/Math/MathML"><ci>FLUX_VALUE</ci></math><listOfParameters><parameter id="LB_R_MIRXN_30" name="LOWER_BOUND" value="     0.00000000" units="mmol_per_gDW_per_hr"/><parameter id="UB_R_MIRXN_30" name="UPPER_BOUND" value="  1000.00000000" units="mmol_per_gDW_per_hr"/><parameter id="OBJ_R_MIRXN_30" name="OBJECTIVE_COEFFICIENT" value="     0.00000000" units="dimensionless"/><parameter id="FLUX_VALUE" value="0.00000000" units="mmol_per_gDW_per_hr"/></listOfParameters></kineticLaw></reaction>
<reaction metaid="metaid_R_MIRXN_17" id="R_MIRXN_17" name="D-serine uptake" reversible="false"><notes><body xmlns="http://www.w3.org/1999/xhtml"><p>SUBSYSTEM: Uptake</p></body></notes><listOfReactants><speciesReference species="M_r106" stoichiometry="1"/></listOfReactants><listOfProducts><speciesReference species="M_r967" stoichiometry="1"></speciesReference></listOfProducts><kineticLaw><math xmlns="http://www.w3.org/1998/Math/MathML"><ci>FLUX_VALUE</ci></math><listOfParameters><parameter id="LB_R_MIRXN_17" name="LOWER_BOUND" value="     0.00000000" units="mmol_per_gDW_per_hr"/><parameter id="UB_R_MIRXN_17" name="UPPER_BOUND" value="  1000.00000000" units="mmol_per_gDW_per_hr"/><parameter id="OBJ_R_MIRXN_17" name="OBJECTIVE_COEFFICIENT" value="     0.00000000" units="dimensionless"/><parameter id="FLUX_VALUE" value="0.00000000" units="mmol_per_gDW_per_hr"/></listOfParameters></kineticLaw></reaction>
<reaction metaid="metaid_R_MIRXN_31" id="R_MIRXN_31" name="D-xylose uptake" reversible="false"><notes><body xmlns="http://www.w3.org/1999/xhtml"><p>SUBSYSTEM: Uptake</p></body></notes><listOfReactants><speciesReference species="M_r122" stoichiometry="1"/></listOfReactants><listOfProducts><speciesReference species="M_r292" stoichiometry="1"></speciesReference></listOfProducts><kineticLaw><math xmlns="http://www.w3.org/1998/Math/MathML"><ci>FLUX_VALUE</ci></math><listOfParameters><parameter id="LB_R_MIRXN_31" name="LOWER_BOUND" value="     0.00000000" units="mmol_per_gDW_per_hr"/><parameter id="UB_R_MIRXN_31" name="UPPER_BOUND" value="  1000.00000000" units="mmol_per_gDW_per_hr"/><parameter id="OBJ_R_MIRXN_31" name="OBJECTIVE_COEFFICIENT" value="     0.00000000" units="dimensionless"/><parameter id="FLUX_VALUE" value="0.00000000" units="mmol_per_gDW_per_hr"/></listOfParameters></kineticLaw></reaction>
<reaction metaid="metaid_R_MIRXN_97" id="R_MIRXN_97" name="ethanesulfonate uptake" reversible="false"><notes><body xmlns="http://www.w3.org/1999/xhtml"><p>SUBSYSTEM: Uptake</p></body></notes><listOfReactants><speciesReference species="M_r318" stoichiometry="1"/></listOfReactants><listOfProducts><speciesReference species="M_r317" stoichiometry="1"></speciesReference></listOfProducts><kineticLaw><math xmlns="http://www.w3.org/1998/Math/MathML"><ci>FLUX_VALUE</ci></math><listOfParameters><parameter id="LB_R_MIRXN_97" name="LOWER_BOUND" value="     0.00000000" units="mmol_per_gDW_per_hr"/><parameter id="UB_R_MIRXN_97" name="UPPER_BOUND" value="  1000.00000000" units="mmol_per_gDW_per_hr"/><parameter id="OBJ_R_MIRXN_97" name="OBJECTIVE_COEFFICIENT" value="     0.00000000" units="dimensionless"/><parameter id="FLUX_VALUE" value="0.00000000" units="mmol_per_gDW_per_hr"/></listOfParameters></kineticLaw></reaction>
<reaction metaid="metaid_R_MIRXN_32" id="R_MIRXN_32" name="Fe2+ uptake" reversible="false"><notes><body xmlns="http://www.w3.org/1999/xhtml"><p>SUBSYSTEM: Uptake</p></body></notes><listOfReactants><speciesReference species="M_r123" stoichiometry="1"/></listOfReactants><listOfProducts><speciesReference species="M_r293" stoichiometry="1"></speciesReference></listOfProducts><kineticLaw><math xmlns="http://www.w3.org/1998/Math/MathML"><ci>FLUX_VALUE</ci></math><listOfParameters><parameter id="LB_R_MIRXN_32" name="LOWER_BOUND" value="     0.00000000" units="mmol_per_gDW_per_hr"/><parameter id="UB_R_MIRXN_32" name="UPPER_BOUND" value="  1000.00000000" units="mmol_per_gDW_per_hr"/><parameter id="OBJ_R_MIRXN_32" name="OBJECTIVE_COEFFICIENT" value="     0.00000000" units="dimensionless"/><parameter id="FLUX_VALUE" value="0.00000000" units="mmol_per_gDW_per_hr"/></listOfParameters></kineticLaw></reaction>
<reaction metaid="metaid_R_MIRXN_33" id="R_MIRXN_33" name="Fumarate uptake" reversible="false"><notes><body xmlns="http://www.w3.org/1999/xhtml"><p>SUBSYSTEM: Uptake</p></body></notes><listOfReactants><speciesReference species="M_r125" stoichiometry="1"/></listOfReactants><listOfProducts><speciesReference species="M_r296" stoichiometry="1"></speciesReference></listOfProducts><kineticLaw><math xmlns="http://www.w3.org/1998/Math/MathML"><ci>FLUX_VALUE</ci></math><listOfParameters><parameter id="LB_R_MIRXN_33" name="LOWER_BOUND" value="     0.00000000" units="mmol_per_gDW_per_hr"/><parameter id="UB_R_MIRXN_33" name="UPPER_BOUND" value="  1000.00000000" units="mmol_per_gDW_per_hr"/><parameter id="OBJ_R_MIRXN_33" name="OBJECTIVE_COEFFICIENT" value="     0.00000000" units="dimensionless"/><parameter id="FLUX_VALUE" value="0.00000000" units="mmol_per_gDW_per_hr"/></listOfParameters></kineticLaw></reaction>
<reaction metaid="metaid_R_MIRXN_21" id="R_MIRXN_21" name="Gluconate uptake" reversible="false"><notes><body xmlns="http://www.w3.org/1999/xhtml"><p>SUBSYSTEM: Uptake</p></body></notes><listOfReactants><speciesReference species="M_r110" stoichiometry="1"/></listOfReactants><listOfProducts><speciesReference species="M_r1039" stoichiometry="1"></speciesReference></listOfProducts><kineticLaw><math xmlns="http://www.w3.org/1998/Math/MathML"><ci>FLUX_VALUE</ci></math><listOfParameters><parameter id="LB_R_MIRXN_21" name="LOWER_BOUND" value="     0.00000000" units="mmol_per_gDW_per_hr"/><parameter id="UB_R_MIRXN_21" name="UPPER_BOUND" value="  1000.00000000" units="mmol_per_gDW_per_hr"/><parameter id="OBJ_R_MIRXN_21" name="OBJECTIVE_COEFFICIENT" value="     0.00000000" units="dimensionless"/><parameter id="FLUX_VALUE" value="0.00000000" units="mmol_per_gDW_per_hr"/></listOfParameters></kineticLaw></reaction>
<reaction metaid="metaid_R_MIRXN_23" id="R_MIRXN_23" name="D-glyceraldehyde uptake" reversible="false"><notes><body xmlns="http://www.w3.org/1999/xhtml"><p>SUBSYSTEM: Uptake</p></body></notes><listOfReactants><speciesReference species="M_r114" stoichiometry="1"/></listOfReactants><listOfProducts><speciesReference species="M_r285" stoichiometry="1"></speciesReference></listOfProducts><kineticLaw><math xmlns="http://www.w3.org/1998/Math/MathML"><ci>FLUX_VALUE</ci></math><listOfParameters><parameter id="LB_R_MIRXN_23" name="LOWER_BOUND" value="     0.00000000" units="mmol_per_gDW_per_hr"/><parameter id="UB_R_MIRXN_23" name="UPPER_BOUND" value="  1000.00000000" units="mmol_per_gDW_per_hr"/><parameter id="OBJ_R_MIRXN_23" name="OBJECTIVE_COEFFICIENT" value="     0.00000000" units="dimensionless"/><parameter id="FLUX_VALUE" value="0.00000000" units="mmol_per_gDW_per_hr"/></listOfParameters></kineticLaw></reaction>
<reaction metaid="metaid_R_MIRXN_34" id="R_MIRXN_34" name="Glycerol uptake" reversible="false"><notes><body xmlns="http://www.w3.org/1999/xhtml"><p>SUBSYSTEM: Uptake</p></body></notes><listOfReactants><speciesReference species="M_r126" stoichiometry="1"/></listOfReactants><listOfProducts><speciesReference species="M_r1059" stoichiometry="1"></speciesReference></listOfProducts><kineticLaw><math xmlns="http://www.w3.org/1998/Math/MathML"><ci>FLUX_VALUE</ci></math><listOfParameters><parameter id="LB_R_MIRXN_34" name="LOWER_BOUND" value="     0.00000000" units="mmol_per_gDW_per_hr"/><parameter id="UB_R_MIRXN_34" name="UPPER_BOUND" value="  1000.00000000" units="mmol_per_gDW_per_hr"/><parameter id="OBJ_R_MIRXN_34" name="OBJECTIVE_COEFFICIENT" value="     0.00000000" units="dimensionless"/><parameter id="FLUX_VALUE" value="0.00000000" units="mmol_per_gDW_per_hr"/></listOfParameters></kineticLaw></reaction>
<reaction metaid="metaid_R_MIRXN_37" id="R_MIRXN_37" name="Uptake of glycine betaine" reversible="false"><notes><body xmlns="http://www.w3.org/1999/xhtml"><p>SUBSYSTEM: Uptake</p></body></notes><listOfReactants><speciesReference species="M_r129" stoichiometry="1"/></listOfReactants><listOfProducts><speciesReference species="M_r1062" stoichiometry="1"></speciesReference></listOfProducts><kineticLaw><math xmlns="http://www.w3.org/1998/Math/MathML"><ci>FLUX_VALUE</ci></math><listOfParameters><parameter id="LB_R_MIRXN_37" name="LOWER_BOUND" value="     0.00000000" units="mmol_per_gDW_per_hr"/><parameter id="UB_R_MIRXN_37" name="UPPER_BOUND" value="  1000.00000000" units="mmol_per_gDW_per_hr"/><parameter id="OBJ_R_MIRXN_37" name="OBJECTIVE_COEFFICIENT" value="     0.00000000" units="dimensionless"/><parameter id="FLUX_VALUE" value="0.00000000" units="mmol_per_gDW_per_hr"/></listOfParameters></kineticLaw></reaction>
<reaction metaid="metaid_R_MIRXN_36" id="R_MIRXN_36" name="Glycine uptake" reversible="false"><notes><body xmlns="http://www.w3.org/1999/xhtml"><p>SUBSYSTEM: Uptake</p></body></notes><listOfReactants><speciesReference species="M_r128" stoichiometry="1"/></listOfReactants><listOfProducts><speciesReference species="M_r1063" stoichiometry="1"></speciesReference></listOfProducts><kineticLaw><math xmlns="http://www.w3.org/1998/Math/MathML"><ci>FLUX_VALUE</ci></math><listOfParameters><parameter id="LB_R_MIRXN_36" name="LOWER_BOUND" value="     0.00000000" units="mmol_per_gDW_per_hr"/><parameter id="UB_R_MIRXN_36" name="UPPER_BOUND" value="  1000.00000000" units="mmol_per_gDW_per_hr"/><parameter id="OBJ_R_MIRXN_36" name="OBJECTIVE_COEFFICIENT" value="     0.00000000" units="dimensionless"/><parameter id="FLUX_VALUE" value="0.00000000" units="mmol_per_gDW_per_hr"/></listOfParameters></kineticLaw></reaction>
<reaction metaid="metaid_R_MIRXN_38" id="R_MIRXN_38" name="Glycolate uptake" reversible="false"><notes><body xmlns="http://www.w3.org/1999/xhtml"><p>SUBSYSTEM: Uptake</p></body></notes><listOfReactants><speciesReference species="M_r130" stoichiometry="1"/></listOfReactants><listOfProducts><speciesReference species="M_r1066" stoichiometry="1"></speciesReference></listOfProducts><kineticLaw><math xmlns="http://www.w3.org/1998/Math/MathML"><ci>FLUX_VALUE</ci></math><listOfParameters><parameter id="LB_R_MIRXN_38" name="LOWER_BOUND" value="     0.00000000" units="mmol_per_gDW_per_hr"/><parameter id="UB_R_MIRXN_38" name="UPPER_BOUND" value="  1000.00000000" units="mmol_per_gDW_per_hr"/><parameter id="OBJ_R_MIRXN_38" name="OBJECTIVE_COEFFICIENT" value="     0.00000000" units="dimensionless"/><parameter id="FLUX_VALUE" value="0.00000000" units="mmol_per_gDW_per_hr"/></listOfParameters></kineticLaw></reaction>
<reaction metaid="metaid_R_MIRXN_39" id="R_MIRXN_39" name="H+ uptake" reversible="false"><notes><body xmlns="http://www.w3.org/1999/xhtml"><p>SUBSYSTEM: Uptake</p></body></notes><listOfReactants><speciesReference species="M_r131" stoichiometry="1"/></listOfReactants><listOfProducts><speciesReference species="M_r1078" stoichiometry="1"></speciesReference></listOfProducts><kineticLaw><math xmlns="http://www.w3.org/1998/Math/MathML"><ci>FLUX_VALUE</ci></math><listOfParameters><parameter id="LB_R_MIRXN_39" name="LOWER_BOUND" value="     0.00000000" units="mmol_per_gDW_per_hr"/><parameter id="UB_R_MIRXN_39" name="UPPER_BOUND" value="  1000.00000000" units="mmol_per_gDW_per_hr"/><parameter id="OBJ_R_MIRXN_39" name="OBJECTIVE_COEFFICIENT" value="     0.00000000" units="dimensionless"/><parameter id="FLUX_VALUE" value="0.00000000" units="mmol_per_gDW_per_hr"/></listOfParameters></kineticLaw></reaction>
<reaction metaid="metaid_R_MIRXN_40" id="R_MIRXN_40" name="H2 uptake" reversible="false"><notes><body xmlns="http://www.w3.org/1999/xhtml"><p>SUBSYSTEM: Uptake</p></body></notes><listOfReactants><speciesReference species="M_r132" stoichiometry="1"/></listOfReactants><listOfProducts><speciesReference species="M_r297" stoichiometry="1"></speciesReference></listOfProducts><kineticLaw><math xmlns="http://www.w3.org/1998/Math/MathML"><ci>FLUX_VALUE</ci></math><listOfParameters><parameter id="LB_R_MIRXN_40" name="LOWER_BOUND" value="     0.00000000" units="mmol_per_gDW_per_hr"/><parameter id="UB_R_MIRXN_40" name="UPPER_BOUND" value="  1000.00000000" units="mmol_per_gDW_per_hr"/><parameter id="OBJ_R_MIRXN_40" name="OBJECTIVE_COEFFICIENT" value="     0.00000000" units="dimensionless"/><parameter id="FLUX_VALUE" value="0.00000000" units="mmol_per_gDW_per_hr"/></listOfParameters></kineticLaw></reaction>
<reaction metaid="metaid_R_MIRXN_41" id="R_MIRXN_41" name="H2O uptake" reversible="false"><notes><body xmlns="http://www.w3.org/1999/xhtml"><p>SUBSYSTEM: Uptake</p></body></notes><listOfReactants><speciesReference species="M_r133" stoichiometry="1"/></listOfReactants><listOfProducts><speciesReference species="M_r298" stoichiometry="1"></speciesReference></listOfProducts><kineticLaw><math xmlns="http://www.w3.org/1998/Math/MathML"><ci>FLUX_VALUE</ci></math><listOfParameters><parameter id="LB_R_MIRXN_41" name="LOWER_BOUND" value="     0.00000000" units="mmol_per_gDW_per_hr"/><parameter id="UB_R_MIRXN_41" name="UPPER_BOUND" value="  1000.00000000" units="mmol_per_gDW_per_hr"/><parameter id="OBJ_R_MIRXN_41" name="OBJECTIVE_COEFFICIENT" value="     0.00000000" units="dimensionless"/><parameter id="FLUX_VALUE" value="0.00000000" units="mmol_per_gDW_per_hr"/></listOfParameters></kineticLaw></reaction>
<reaction metaid="metaid_R_MIRXN_8" id="R_MIRXN_8" name="Bicarbonate uptake" reversible="false"><notes><body xmlns="http://www.w3.org/1999/xhtml"><p>SUBSYSTEM: Uptake</p></body></notes><listOfReactants><speciesReference species="M_r96" stoichiometry="1"/></listOfReactants><listOfProducts><speciesReference species="M_r278" stoichiometry="1"></speciesReference></listOfProducts><kineticLaw><math xmlns="http://www.w3.org/1998/Math/MathML"><ci>FLUX_VALUE</ci></math><listOfParameters><parameter id="LB_R_MIRXN_8" name="LOWER_BOUND" value="     0.00000000" units="mmol_per_gDW_per_hr"/><parameter id="UB_R_MIRXN_8" name="UPPER_BOUND" value="  1000.00000000" units="mmol_per_gDW_per_hr"/><parameter id="OBJ_R_MIRXN_8" name="OBJECTIVE_COEFFICIENT" value="     0.00000000" units="dimensionless"/><parameter id="FLUX_VALUE" value="0.00000000" units="mmol_per_gDW_per_hr"/></listOfParameters></kineticLaw></reaction>
<reaction metaid="metaid_R_MIRXN_42" id="R_MIRXN_42" name="Hexadecanoate uptake" reversible="false"><notes><body xmlns="http://www.w3.org/1999/xhtml"><p>SUBSYSTEM: Uptake</p></body></notes><listOfReactants><speciesReference species="M_r134" stoichiometry="1"/></listOfReactants><listOfProducts><speciesReference species="M_r28" stoichiometry="1"></speciesReference></listOfProducts><kineticLaw><math xmlns="http://www.w3.org/1998/Math/MathML"><ci>FLUX_VALUE</ci></math><listOfParameters><parameter id="LB_R_MIRXN_42" name="LOWER_BOUND" value="     0.00000000" units="mmol_per_gDW_per_hr"/><parameter id="UB_R_MIRXN_42" name="UPPER_BOUND" value="  1000.00000000" units="mmol_per_gDW_per_hr"/><parameter id="OBJ_R_MIRXN_42" name="OBJECTIVE_COEFFICIENT" value="     0.00000000" units="dimensionless"/><parameter id="FLUX_VALUE" value="0.00000000" units="mmol_per_gDW_per_hr"/></listOfParameters></kineticLaw></reaction>
<reaction metaid="metaid_R_MIRXN_92" id="R_MIRXN_92" name="Hg uptake" reversible="false"><notes><body xmlns="http://www.w3.org/1999/xhtml"><p>SUBSYSTEM: Uptake</p></body></notes><listOfReactants><speciesReference species="M_r189" stoichiometry="1"/></listOfReactants><listOfProducts><speciesReference species="M_r1095" stoichiometry="1"></speciesReference></listOfProducts><kineticLaw><math xmlns="http://www.w3.org/1998/Math/MathML"><ci>FLUX_VALUE</ci></math><listOfParameters><parameter id="LB_R_MIRXN_92" name="LOWER_BOUND" value="     0.00000000" units="mmol_per_gDW_per_hr"/><parameter id="UB_R_MIRXN_92" name="UPPER_BOUND" value="  1000.00000000" units="mmol_per_gDW_per_hr"/><parameter id="OBJ_R_MIRXN_92" name="OBJECTIVE_COEFFICIENT" value="     0.00000000" units="dimensionless"/><parameter id="FLUX_VALUE" value="0.00000000" units="mmol_per_gDW_per_hr"/></listOfParameters></kineticLaw></reaction>
<reaction metaid="metaid_R_MIRXN_69" id="R_MIRXN_69" name="Homoserine uptake" reversible="false"><notes><body xmlns="http://www.w3.org/1999/xhtml"><p>SUBSYSTEM: Uptake</p></body></notes><listOfReactants><speciesReference species="M_r164" stoichiometry="1"/></listOfReactants><listOfProducts><speciesReference species="M_r304" stoichiometry="1"></speciesReference></listOfProducts><kineticLaw><math xmlns="http://www.w3.org/1998/Math/MathML"><ci>FLUX_VALUE</ci></math><listOfParameters><parameter id="LB_R_MIRXN_69" name="LOWER_BOUND" value="     0.00000000" units="mmol_per_gDW_per_hr"/><parameter id="UB_R_MIRXN_69" name="UPPER_BOUND" value="  1000.00000000" units="mmol_per_gDW_per_hr"/><parameter id="OBJ_R_MIRXN_69" name="OBJECTIVE_COEFFICIENT" value="     0.00000000" units="dimensionless"/><parameter id="FLUX_VALUE" value="0.00000000" units="mmol_per_gDW_per_hr"/></listOfParameters></kineticLaw></reaction>
<reaction metaid="metaid_R_MIRXN_43" id="R_MIRXN_43" name="Hexanoate uptake" reversible="false"><notes><body xmlns="http://www.w3.org/1999/xhtml"><p>SUBSYSTEM: Uptake</p></body></notes><listOfReactants><speciesReference species="M_r136" stoichiometry="1"/></listOfReactants><listOfProducts><speciesReference species="M_r29" stoichiometry="1"></speciesReference></listOfProducts><kineticLaw><math xmlns="http://www.w3.org/1998/Math/MathML"><ci>FLUX_VALUE</ci></math><listOfParameters><parameter id="LB_R_MIRXN_43" name="LOWER_BOUND" value="     0.00000000" units="mmol_per_gDW_per_hr"/><parameter id="UB_R_MIRXN_43" name="UPPER_BOUND" value="  1000.00000000" units="mmol_per_gDW_per_hr"/><parameter id="OBJ_R_MIRXN_43" name="OBJECTIVE_COEFFICIENT" value="     0.00000000" units="dimensionless"/><parameter id="FLUX_VALUE" value="0.00000000" units="mmol_per_gDW_per_hr"/></listOfParameters></kineticLaw></reaction>
<reaction metaid="metaid_R_MIRXN_44" id="R_MIRXN_44" name="Isocitrate uptake" reversible="false"><notes><body xmlns="http://www.w3.org/1999/xhtml"><p>SUBSYSTEM: Uptake</p></body></notes><listOfReactants><speciesReference species="M_r137" stoichiometry="1"/></listOfReactants><listOfProducts><speciesReference species="M_r299" stoichiometry="1"></speciesReference></listOfProducts><kineticLaw><math xmlns="http://www.w3.org/1998/Math/MathML"><ci>FLUX_VALUE</ci></math><listOfParameters><parameter id="LB_R_MIRXN_44" name="LOWER_BOUND" value="     0.00000000" units="mmol_per_gDW_per_hr"/><parameter id="UB_R_MIRXN_44" name="UPPER_BOUND" value="  1000.00000000" units="mmol_per_gDW_per_hr"/><parameter id="OBJ_R_MIRXN_44" name="OBJECTIVE_COEFFICIENT" value="     0.00000000" units="dimensionless"/><parameter id="FLUX_VALUE" value="0.00000000" units="mmol_per_gDW_per_hr"/></listOfParameters></kineticLaw></reaction>
<reaction metaid="metaid_R_MIRXN_45" id="R_MIRXN_45" name="K+ uptake" reversible="false"><notes><body xmlns="http://www.w3.org/1999/xhtml"><p>SUBSYSTEM: Uptake</p></body></notes><listOfReactants><speciesReference species="M_r138" stoichiometry="1"/></listOfReactants><listOfProducts><speciesReference species="M_r1139" stoichiometry="1"></speciesReference></listOfProducts><kineticLaw><math xmlns="http://www.w3.org/1998/Math/MathML"><ci>FLUX_VALUE</ci></math><listOfParameters><parameter id="LB_R_MIRXN_45" name="LOWER_BOUND" value="     0.00000000" units="mmol_per_gDW_per_hr"/><parameter id="UB_R_MIRXN_45" name="UPPER_BOUND" value="  1000.00000000" units="mmol_per_gDW_per_hr"/><parameter id="OBJ_R_MIRXN_45" name="OBJECTIVE_COEFFICIENT" value="     0.00000000" units="dimensionless"/><parameter id="FLUX_VALUE" value="0.00000000" units="mmol_per_gDW_per_hr"/></listOfParameters></kineticLaw></reaction>
<reaction metaid="metaid_R_MIRXN_46" id="R_MIRXN_46" name="L-alanine uptake" reversible="false"><notes><body xmlns="http://www.w3.org/1999/xhtml"><p>SUBSYSTEM: Uptake</p></body></notes><listOfReactants><speciesReference species="M_r139" stoichiometry="1"/></listOfReactants><listOfProducts><speciesReference species="M_r332" stoichiometry="1"></speciesReference></listOfProducts><kineticLaw><math xmlns="http://www.w3.org/1998/Math/MathML"><ci>FLUX_VALUE</ci></math><listOfParameters><parameter id="LB_R_MIRXN_46" name="LOWER_BOUND" value="     0.00000000" units="mmol_per_gDW_per_hr"/><parameter id="UB_R_MIRXN_46" name="UPPER_BOUND" value="  1000.00000000" units="mmol_per_gDW_per_hr"/><parameter id="OBJ_R_MIRXN_46" name="OBJECTIVE_COEFFICIENT" value="     0.00000000" units="dimensionless"/><parameter id="FLUX_VALUE" value="0.00000000" units="mmol_per_gDW_per_hr"/></listOfParameters></kineticLaw></reaction>
<reaction metaid="metaid_R_MIRXN_101" id="R_MIRXN_101" name="L-arabinose uptake" reversible="false"><notes><body xmlns="http://www.w3.org/1999/xhtml"><p>SUBSYSTEM: Uptake</p></body></notes><listOfReactants><speciesReference species="M_r327" stoichiometry="1"/></listOfReactants><listOfProducts><speciesReference species="M_r525" stoichiometry="1"></speciesReference></listOfProducts><kineticLaw><math xmlns="http://www.w3.org/1998/Math/MathML"><ci>FLUX_VALUE</ci></math><listOfParameters><parameter id="LB_R_MIRXN_101" name="LOWER_BOUND" value="     0.00000000" units="mmol_per_gDW_per_hr"/><parameter id="UB_R_MIRXN_101" name="UPPER_BOUND" value="  1000.00000000" units="mmol_per_gDW_per_hr"/><parameter id="OBJ_R_MIRXN_101" name="OBJECTIVE_COEFFICIENT" value="     0.00000000" units="dimensionless"/><parameter id="FLUX_VALUE" value="0.00000000" units="mmol_per_gDW_per_hr"/></listOfParameters></kineticLaw></reaction>
<reaction metaid="metaid_R_MIRXN_47" id="R_MIRXN_47" name="L-arginine uptake" reversible="false"><notes><body xmlns="http://www.w3.org/1999/xhtml"><p>SUBSYSTEM: Uptake</p></body></notes><listOfReactants><speciesReference species="M_r140" stoichiometry="1"/></listOfReactants><listOfProducts><speciesReference species="M_r1161" stoichiometry="1"></speciesReference></listOfProducts><kineticLaw><math xmlns="http://www.w3.org/1998/Math/MathML"><ci>FLUX_VALUE</ci></math><listOfParameters><parameter id="LB_R_MIRXN_47" name="LOWER_BOUND" value="     0.00000000" units="mmol_per_gDW_per_hr"/><parameter id="UB_R_MIRXN_47" name="UPPER_BOUND" value="  1000.00000000" units="mmol_per_gDW_per_hr"/><parameter id="OBJ_R_MIRXN_47" name="OBJECTIVE_COEFFICIENT" value="     0.00000000" units="dimensionless"/><parameter id="FLUX_VALUE" value="0.00000000" units="mmol_per_gDW_per_hr"/></listOfParameters></kineticLaw></reaction>
<reaction metaid="metaid_R_MIRXN_102" id="R_MIRXN_102" name="Aspartate uptake" reversible="false"><notes><body xmlns="http://www.w3.org/1999/xhtml"><p>SUBSYSTEM: Uptake</p></body></notes><listOfReactants><speciesReference species="M_r141" stoichiometry="1"/></listOfReactants><listOfProducts><speciesReference species="M_r1166" stoichiometry="1"></speciesReference></listOfProducts><kineticLaw><math xmlns="http://www.w3.org/1998/Math/MathML"><ci>FLUX_VALUE</ci></math><listOfParameters><parameter id="LB_R_MIRXN_102" name="LOWER_BOUND" value="     0.00000000" units="mmol_per_gDW_per_hr"/><parameter id="UB_R_MIRXN_102" name="UPPER_BOUND" value="  1000.00000000" units="mmol_per_gDW_per_hr"/><parameter id="OBJ_R_MIRXN_102" name="OBJECTIVE_COEFFICIENT" value="     0.00000000" units="dimensionless"/><parameter id="FLUX_VALUE" value="0.00000000" units="mmol_per_gDW_per_hr"/></listOfParameters></kineticLaw></reaction>
<reaction metaid="metaid_R_MIRXN_49" id="R_MIRXN_49" name="L-carnitine uptake" reversible="false"><notes><body xmlns="http://www.w3.org/1999/xhtml"><p>SUBSYSTEM: Uptake</p></body></notes><listOfReactants><speciesReference species="M_r142" stoichiometry="1"/></listOfReactants><listOfProducts><speciesReference species="M_r300" stoichiometry="1"></speciesReference></listOfProducts><kineticLaw><math xmlns="http://www.w3.org/1998/Math/MathML"><ci>FLUX_VALUE</ci></math><listOfParameters><parameter id="LB_R_MIRXN_49" name="LOWER_BOUND" value="     0.00000000" units="mmol_per_gDW_per_hr"/><parameter id="UB_R_MIRXN_49" name="UPPER_BOUND" value="  1000.00000000" units="mmol_per_gDW_per_hr"/><parameter id="OBJ_R_MIRXN_49" name="OBJECTIVE_COEFFICIENT" value="     0.00000000" units="dimensionless"/><parameter id="FLUX_VALUE" value="0.00000000" units="mmol_per_gDW_per_hr"/></listOfParameters></kineticLaw></reaction>
<reaction metaid="metaid_R_MIRXN_50" id="R_MIRXN_50" name="L-cysteine uptake" reversible="false"><notes><body xmlns="http://www.w3.org/1999/xhtml"><p>SUBSYSTEM: Uptake</p></body></notes><listOfReactants><speciesReference species="M_r143" stoichiometry="1"/></listOfReactants><listOfProducts><speciesReference species="M_r340" stoichiometry="1"></speciesReference></listOfProducts><kineticLaw><math xmlns="http://www.w3.org/1998/Math/MathML"><ci>FLUX_VALUE</ci></math><listOfParameters><parameter id="LB_R_MIRXN_50" name="LOWER_BOUND" value="     0.00000000" units="mmol_per_gDW_per_hr"/><parameter id="UB_R_MIRXN_50" name="UPPER_BOUND" value="  1000.00000000" units="mmol_per_gDW_per_hr"/><parameter id="OBJ_R_MIRXN_50" name="OBJECTIVE_COEFFICIENT" value="     0.00000000" units="dimensionless"/><parameter id="FLUX_VALUE" value="0.00000000" units="mmol_per_gDW_per_hr"/></listOfParameters></kineticLaw></reaction>
<reaction metaid="metaid_R_MIRXN_51" id="R_MIRXN_51" name="L-glutamate uptake" reversible="false"><notes><body xmlns="http://www.w3.org/1999/xhtml"><p>SUBSYSTEM: Uptake</p></body></notes><listOfReactants><speciesReference species="M_r144" stoichiometry="1"/></listOfReactants><listOfProducts><speciesReference species="M_r1178" stoichiometry="1"></speciesReference></listOfProducts><kineticLaw><math xmlns="http://www.w3.org/1998/Math/MathML"><ci>FLUX_VALUE</ci></math><listOfParameters><parameter id="LB_R_MIRXN_51" name="LOWER_BOUND" value="     0.00000000" units="mmol_per_gDW_per_hr"/><parameter id="UB_R_MIRXN_51" name="UPPER_BOUND" value="  1000.00000000" units="mmol_per_gDW_per_hr"/><parameter id="OBJ_R_MIRXN_51" name="OBJECTIVE_COEFFICIENT" value="     0.00000000" units="dimensionless"/><parameter id="FLUX_VALUE" value="0.00000000" units="mmol_per_gDW_per_hr"/></listOfParameters></kineticLaw></reaction>
<reaction metaid="metaid_R_MIRXN_52" id="R_MIRXN_52" name="L-glutamine uptake" reversible="false"><notes><body xmlns="http://www.w3.org/1999/xhtml"><p>SUBSYSTEM: Uptake</p></body></notes><listOfReactants><speciesReference species="M_r145" stoichiometry="1"/></listOfReactants><listOfProducts><speciesReference species="M_r1182" stoichiometry="1"></speciesReference></listOfProducts><kineticLaw><math xmlns="http://www.w3.org/1998/Math/MathML"><ci>FLUX_VALUE</ci></math><listOfParameters><parameter id="LB_R_MIRXN_52" name="LOWER_BOUND" value="     0.00000000" units="mmol_per_gDW_per_hr"/><parameter id="UB_R_MIRXN_52" name="UPPER_BOUND" value="  1000.00000000" units="mmol_per_gDW_per_hr"/><parameter id="OBJ_R_MIRXN_52" name="OBJECTIVE_COEFFICIENT" value="     0.00000000" units="dimensionless"/><parameter id="FLUX_VALUE" value="0.00000000" units="mmol_per_gDW_per_hr"/></listOfParameters></kineticLaw></reaction>
<reaction metaid="metaid_R_MIRXN_53" id="R_MIRXN_53" name="L-histidine uptake" reversible="false"><notes><body xmlns="http://www.w3.org/1999/xhtml"><p>SUBSYSTEM: Uptake</p></body></notes><listOfReactants><speciesReference species="M_r147" stoichiometry="1"/></listOfReactants><listOfProducts><speciesReference species="M_r1185" stoichiometry="1"></speciesReference></listOfProducts><kineticLaw><math xmlns="http://www.w3.org/1998/Math/MathML"><ci>FLUX_VALUE</ci></math><listOfParameters><parameter id="LB_R_MIRXN_53" name="LOWER_BOUND" value="     0.00000000" units="mmol_per_gDW_per_hr"/><parameter id="UB_R_MIRXN_53" name="UPPER_BOUND" value="  1000.00000000" units="mmol_per_gDW_per_hr"/><parameter id="OBJ_R_MIRXN_53" name="OBJECTIVE_COEFFICIENT" value="     0.00000000" units="dimensionless"/><parameter id="FLUX_VALUE" value="0.00000000" units="mmol_per_gDW_per_hr"/></listOfParameters></kineticLaw></reaction>
<reaction metaid="metaid_R_MIRXN_54" id="R_MIRXN_54" name="L-isoleucine uptake" reversible="false"><notes><body xmlns="http://www.w3.org/1999/xhtml"><p>SUBSYSTEM: Uptake</p></body></notes><listOfReactants><speciesReference species="M_r148" stoichiometry="1"/></listOfReactants><listOfProducts><speciesReference species="M_r330" stoichiometry="1"></speciesReference></listOfProducts><kineticLaw><math xmlns="http://www.w3.org/1998/Math/MathML"><ci>FLUX_VALUE</ci></math><listOfParameters><parameter id="LB_R_MIRXN_54" name="LOWER_BOUND" value="     0.00000000" units="mmol_per_gDW_per_hr"/><parameter id="UB_R_MIRXN_54" name="UPPER_BOUND" value="  1000.00000000" units="mmol_per_gDW_per_hr"/><parameter id="OBJ_R_MIRXN_54" name="OBJECTIVE_COEFFICIENT" value="     0.00000000" units="dimensionless"/><parameter id="FLUX_VALUE" value="0.00000000" units="mmol_per_gDW_per_hr"/></listOfParameters></kineticLaw></reaction>
<reaction metaid="metaid_R_MIRXN_55" id="R_MIRXN_55" name="L-lactate uptake" reversible="false"><notes><body xmlns="http://www.w3.org/1999/xhtml"><p>SUBSYSTEM: Uptake</p></body></notes><listOfReactants><speciesReference species="M_r149" stoichiometry="1"/></listOfReactants><listOfProducts><speciesReference species="M_r302" stoichiometry="1"></speciesReference></listOfProducts><kineticLaw><math xmlns="http://www.w3.org/1998/Math/MathML"><ci>FLUX_VALUE</ci></math><listOfParameters><parameter id="LB_R_MIRXN_55" name="LOWER_BOUND" value="     0.00000000" units="mmol_per_gDW_per_hr"/><parameter id="UB_R_MIRXN_55" name="UPPER_BOUND" value="  1000.00000000" units="mmol_per_gDW_per_hr"/><parameter id="OBJ_R_MIRXN_55" name="OBJECTIVE_COEFFICIENT" value="     0.00000000" units="dimensionless"/><parameter id="FLUX_VALUE" value="0.00000000" units="mmol_per_gDW_per_hr"/></listOfParameters></kineticLaw></reaction>
<reaction metaid="metaid_R_MIRXN_56" id="R_MIRXN_56" name="L-leucine uptake" reversible="false"><notes><body xmlns="http://www.w3.org/1999/xhtml"><p>SUBSYSTEM: Uptake</p></body></notes><listOfReactants><speciesReference species="M_r150" stoichiometry="1"/></listOfReactants><listOfProducts><speciesReference species="M_r329" stoichiometry="1"></speciesReference></listOfProducts><kineticLaw><math xmlns="http://www.w3.org/1998/Math/MathML"><ci>FLUX_VALUE</ci></math><listOfParameters><parameter id="LB_R_MIRXN_56" name="LOWER_BOUND" value="     0.00000000" units="mmol_per_gDW_per_hr"/><parameter id="UB_R_MIRXN_56" name="UPPER_BOUND" value="  1000.00000000" units="mmol_per_gDW_per_hr"/><parameter id="OBJ_R_MIRXN_56" name="OBJECTIVE_COEFFICIENT" value="     0.00000000" units="dimensionless"/><parameter id="FLUX_VALUE" value="0.00000000" units="mmol_per_gDW_per_hr"/></listOfParameters></kineticLaw></reaction>
<reaction metaid="metaid_R_MIRXN_57" id="R_MIRXN_57" name="L-lysine uptake" reversible="false"><notes><body xmlns="http://www.w3.org/1999/xhtml"><p>SUBSYSTEM: Uptake</p></body></notes><listOfReactants><speciesReference species="M_r151" stoichiometry="1"/></listOfReactants><listOfProducts><speciesReference species="M_r341" stoichiometry="1"></speciesReference></listOfProducts><kineticLaw><math xmlns="http://www.w3.org/1998/Math/MathML"><ci>FLUX_VALUE</ci></math><listOfParameters><parameter id="LB_R_MIRXN_57" name="LOWER_BOUND" value="     0.00000000" units="mmol_per_gDW_per_hr"/><parameter id="UB_R_MIRXN_57" name="UPPER_BOUND" value="  1000.00000000" units="mmol_per_gDW_per_hr"/><parameter id="OBJ_R_MIRXN_57" name="OBJECTIVE_COEFFICIENT" value="     0.00000000" units="dimensionless"/><parameter id="FLUX_VALUE" value="0.00000000" units="mmol_per_gDW_per_hr"/></listOfParameters></kineticLaw></reaction>
<reaction metaid="metaid_R_MIRXN_59" id="R_MIRXN_59" name="L-methionine uptake" reversible="false"><notes><body xmlns="http://www.w3.org/1999/xhtml"><p>SUBSYSTEM: Uptake</p></body></notes><listOfReactants><speciesReference species="M_r153" stoichiometry="1"/></listOfReactants><listOfProducts><speciesReference species="M_r336" stoichiometry="1"></speciesReference></listOfProducts><kineticLaw><math xmlns="http://www.w3.org/1998/Math/MathML"><ci>FLUX_VALUE</ci></math><listOfParameters><parameter id="LB_R_MIRXN_59" name="LOWER_BOUND" value="     0.00000000" units="mmol_per_gDW_per_hr"/><parameter id="UB_R_MIRXN_59" name="UPPER_BOUND" value="  1000.00000000" units="mmol_per_gDW_per_hr"/><parameter id="OBJ_R_MIRXN_59" name="OBJECTIVE_COEFFICIENT" value="     0.00000000" units="dimensionless"/><parameter id="FLUX_VALUE" value="0.00000000" units="mmol_per_gDW_per_hr"/></listOfParameters></kineticLaw></reaction>
<reaction metaid="metaid_R_MIRXN_78" id="R_MIRXN_78" name="Ornithine uptake" reversible="false"><notes><body xmlns="http://www.w3.org/1999/xhtml"><p>SUBSYSTEM: Uptake</p></body></notes><listOfReactants><speciesReference species="M_r174" stoichiometry="1"/></listOfReactants><listOfProducts><speciesReference species="M_r1208" stoichiometry="1"></speciesReference></listOfProducts><kineticLaw><math xmlns="http://www.w3.org/1998/Math/MathML"><ci>FLUX_VALUE</ci></math><listOfParameters><parameter id="LB_R_MIRXN_78" name="LOWER_BOUND" value="     0.00000000" units="mmol_per_gDW_per_hr"/><parameter id="UB_R_MIRXN_78" name="UPPER_BOUND" value="  1000.00000000" units="mmol_per_gDW_per_hr"/><parameter id="OBJ_R_MIRXN_78" name="OBJECTIVE_COEFFICIENT" value="     0.00000000" units="dimensionless"/><parameter id="FLUX_VALUE" value="0.00000000" units="mmol_per_gDW_per_hr"/></listOfParameters></kineticLaw></reaction>
<reaction metaid="metaid_R_MIRXN_60" id="R_MIRXN_60" name="L-phenylalanine uptake" reversible="false"><notes><body xmlns="http://www.w3.org/1999/xhtml"><p>SUBSYSTEM: Uptake</p></body></notes><listOfReactants><speciesReference species="M_r154" stoichiometry="1"/></listOfReactants><listOfProducts><speciesReference species="M_r338" stoichiometry="1"></speciesReference></listOfProducts><kineticLaw><math xmlns="http://www.w3.org/1998/Math/MathML"><ci>FLUX_VALUE</ci></math><listOfParameters><parameter id="LB_R_MIRXN_60" name="LOWER_BOUND" value="     0.00000000" units="mmol_per_gDW_per_hr"/><parameter id="UB_R_MIRXN_60" name="UPPER_BOUND" value="  1000.00000000" units="mmol_per_gDW_per_hr"/><parameter id="OBJ_R_MIRXN_60" name="OBJECTIVE_COEFFICIENT" value="     0.00000000" units="dimensionless"/><parameter id="FLUX_VALUE" value="0.00000000" units="mmol_per_gDW_per_hr"/></listOfParameters></kineticLaw></reaction>
<reaction metaid="metaid_R_MIRXN_61" id="R_MIRXN_61" name="L-proline uptake" reversible="false"><notes><body xmlns="http://www.w3.org/1999/xhtml"><p>SUBSYSTEM: Uptake</p></body></notes><listOfReactants><speciesReference species="M_r155" stoichiometry="1"/></listOfReactants><listOfProducts><speciesReference species="M_r1212" stoichiometry="1"></speciesReference></listOfProducts><kineticLaw><math xmlns="http://www.w3.org/1998/Math/MathML"><ci>FLUX_VALUE</ci></math><listOfParameters><parameter id="LB_R_MIRXN_61" name="LOWER_BOUND" value="     0.00000000" units="mmol_per_gDW_per_hr"/><parameter id="UB_R_MIRXN_61" name="UPPER_BOUND" value="  1000.00000000" units="mmol_per_gDW_per_hr"/><parameter id="OBJ_R_MIRXN_61" name="OBJECTIVE_COEFFICIENT" value="     0.00000000" units="dimensionless"/><parameter id="FLUX_VALUE" value="0.00000000" units="mmol_per_gDW_per_hr"/></listOfParameters></kineticLaw></reaction>
<reaction metaid="metaid_R_MIRXN_62" id="R_MIRXN_62" name="L-serine uptake" reversible="false"><notes><body xmlns="http://www.w3.org/1999/xhtml"><p>SUBSYSTEM: Uptake</p></body></notes><listOfReactants><speciesReference species="M_r156" stoichiometry="1"/></listOfReactants><listOfProducts><speciesReference species="M_r1215" stoichiometry="1"></speciesReference></listOfProducts><kineticLaw><math xmlns="http://www.w3.org/1998/Math/MathML"><ci>FLUX_VALUE</ci></math><listOfParameters><parameter id="LB_R_MIRXN_62" name="LOWER_BOUND" value="     0.00000000" units="mmol_per_gDW_per_hr"/><parameter id="UB_R_MIRXN_62" name="UPPER_BOUND" value="  1000.00000000" units="mmol_per_gDW_per_hr"/><parameter id="OBJ_R_MIRXN_62" name="OBJECTIVE_COEFFICIENT" value="     0.00000000" units="dimensionless"/><parameter id="FLUX_VALUE" value="0.00000000" units="mmol_per_gDW_per_hr"/></listOfParameters></kineticLaw></reaction>
<reaction metaid="metaid_R_MIRXN_63" id="R_MIRXN_63" name="L-threonine uptake" reversible="false"><notes><body xmlns="http://www.w3.org/1999/xhtml"><p>SUBSYSTEM: Uptake</p></body></notes><listOfReactants><speciesReference species="M_r158" stoichiometry="1"/></listOfReactants><listOfProducts><speciesReference species="M_r339" stoichiometry="1"></speciesReference></listOfProducts><kineticLaw><math xmlns="http://www.w3.org/1998/Math/MathML"><ci>FLUX_VALUE</ci></math><listOfParameters><parameter id="LB_R_MIRXN_63" name="LOWER_BOUND" value="     0.00000000" units="mmol_per_gDW_per_hr"/><parameter id="UB_R_MIRXN_63" name="UPPER_BOUND" value="  1000.00000000" units="mmol_per_gDW_per_hr"/><parameter id="OBJ_R_MIRXN_63" name="OBJECTIVE_COEFFICIENT" value="     0.00000000" units="dimensionless"/><parameter id="FLUX_VALUE" value="0.00000000" units="mmol_per_gDW_per_hr"/></listOfParameters></kineticLaw></reaction>
<reaction metaid="metaid_R_MIRXN_103" id="R_MIRXN_103" name="L-tryptophan uptake" reversible="false"><notes><body xmlns="http://www.w3.org/1999/xhtml"><p>SUBSYSTEM: Uptake</p></body></notes><listOfReactants><speciesReference species="M_r345" stoichiometry="1"/></listOfReactants><listOfProducts><speciesReference species="M_r337" stoichiometry="1"></speciesReference></listOfProducts><kineticLaw><math xmlns="http://www.w3.org/1998/Math/MathML"><ci>FLUX_VALUE</ci></math><listOfParameters><parameter id="LB_R_MIRXN_103" name="LOWER_BOUND" value="     0.00000000" units="mmol_per_gDW_per_hr"/><parameter id="UB_R_MIRXN_103" name="UPPER_BOUND" value="  1000.00000000" units="mmol_per_gDW_per_hr"/><parameter id="OBJ_R_MIRXN_103" name="OBJECTIVE_COEFFICIENT" value="     0.00000000" units="dimensionless"/><parameter id="FLUX_VALUE" value="0.00000000" units="mmol_per_gDW_per_hr"/></listOfParameters></kineticLaw></reaction>
<reaction metaid="metaid_R_MIRXN_64" id="R_MIRXN_64" name="L-tyrosine uptake" reversible="false"><notes><body xmlns="http://www.w3.org/1999/xhtml"><p>SUBSYSTEM: Uptake</p></body></notes><listOfReactants><speciesReference species="M_r159" stoichiometry="1"/></listOfReactants><listOfProducts><speciesReference species="M_r331" stoichiometry="1"></speciesReference></listOfProducts><kineticLaw><math xmlns="http://www.w3.org/1998/Math/MathML"><ci>FLUX_VALUE</ci></math><listOfParameters><parameter id="LB_R_MIRXN_64" name="LOWER_BOUND" value="     0.00000000" units="mmol_per_gDW_per_hr"/><parameter id="UB_R_MIRXN_64" name="UPPER_BOUND" value="  1000.00000000" units="mmol_per_gDW_per_hr"/><parameter id="OBJ_R_MIRXN_64" name="OBJECTIVE_COEFFICIENT" value="     0.00000000" units="dimensionless"/><parameter id="FLUX_VALUE" value="0.00000000" units="mmol_per_gDW_per_hr"/></listOfParameters></kineticLaw></reaction>
<reaction metaid="metaid_R_MIRXN_65" id="R_MIRXN_65" name="L-valine uptake" reversible="false"><notes><body xmlns="http://www.w3.org/1999/xhtml"><p>SUBSYSTEM: Uptake</p></body></notes><listOfReactants><speciesReference species="M_r160" stoichiometry="1"/></listOfReactants><listOfProducts><speciesReference species="M_r333" stoichiometry="1"></speciesReference></listOfProducts><kineticLaw><math xmlns="http://www.w3.org/1998/Math/MathML"><ci>FLUX_VALUE</ci></math><listOfParameters><parameter id="LB_R_MIRXN_65" name="LOWER_BOUND" value="     0.00000000" units="mmol_per_gDW_per_hr"/><parameter id="UB_R_MIRXN_65" name="UPPER_BOUND" value="  1000.00000000" units="mmol_per_gDW_per_hr"/><parameter id="OBJ_R_MIRXN_65" name="OBJECTIVE_COEFFICIENT" value="     0.00000000" units="dimensionless"/><parameter id="FLUX_VALUE" value="0.00000000" units="mmol_per_gDW_per_hr"/></listOfParameters></kineticLaw></reaction>
<reaction metaid="metaid_R_MIRXN_58" id="R_MIRXN_58" name="L-malate uptake" reversible="false"><notes><body xmlns="http://www.w3.org/1999/xhtml"><p>SUBSYSTEM: Uptake</p></body></notes><listOfReactants><speciesReference species="M_r152" stoichiometry="1"/></listOfReactants><listOfProducts><speciesReference species="M_r303" stoichiometry="1"></speciesReference></listOfProducts><kineticLaw><math xmlns="http://www.w3.org/1998/Math/MathML"><ci>FLUX_VALUE</ci></math><listOfParameters><parameter id="LB_R_MIRXN_58" name="LOWER_BOUND" value="     0.00000000" units="mmol_per_gDW_per_hr"/><parameter id="UB_R_MIRXN_58" name="UPPER_BOUND" value="  1000.00000000" units="mmol_per_gDW_per_hr"/><parameter id="OBJ_R_MIRXN_58" name="OBJECTIVE_COEFFICIENT" value="     0.00000000" units="dimensionless"/><parameter id="FLUX_VALUE" value="0.00000000" units="mmol_per_gDW_per_hr"/></listOfParameters></kineticLaw></reaction>
<reaction metaid="metaid_R_MIRXN_67" id="R_MIRXN_67" name="Malonate uptake" reversible="false"><notes><body xmlns="http://www.w3.org/1999/xhtml"><p>SUBSYSTEM: Uptake</p></body></notes><listOfReactants><speciesReference species="M_r162" stoichiometry="1"/></listOfReactants><listOfProducts><speciesReference species="M_r1226" stoichiometry="1"></speciesReference></listOfProducts><kineticLaw><math xmlns="http://www.w3.org/1998/Math/MathML"><ci>FLUX_VALUE</ci></math><listOfParameters><parameter id="LB_R_MIRXN_67" name="LOWER_BOUND" value="     0.00000000" units="mmol_per_gDW_per_hr"/><parameter id="UB_R_MIRXN_67" name="UPPER_BOUND" value="  1000.00000000" units="mmol_per_gDW_per_hr"/><parameter id="OBJ_R_MIRXN_67" name="OBJECTIVE_COEFFICIENT" value="     0.00000000" units="dimensionless"/><parameter id="FLUX_VALUE" value="0.00000000" units="mmol_per_gDW_per_hr"/></listOfParameters></kineticLaw></reaction>
<reaction metaid="metaid_R_MIRXN_70" id="R_MIRXN_70" name="Maltose uptake" reversible="false"><notes><body xmlns="http://www.w3.org/1999/xhtml"><p>SUBSYSTEM: Uptake</p></body></notes><listOfReactants><speciesReference species="M_r165" stoichiometry="1"/></listOfReactants><listOfProducts><speciesReference species="M_r305" stoichiometry="1"></speciesReference></listOfProducts><kineticLaw><math xmlns="http://www.w3.org/1998/Math/MathML"><ci>FLUX_VALUE</ci></math><listOfParameters><parameter id="LB_R_MIRXN_70" name="LOWER_BOUND" value="     0.00000000" units="mmol_per_gDW_per_hr"/><parameter id="UB_R_MIRXN_70" name="UPPER_BOUND" value="  1000.00000000" units="mmol_per_gDW_per_hr"/><parameter id="OBJ_R_MIRXN_70" name="OBJECTIVE_COEFFICIENT" value="     0.00000000" units="dimensionless"/><parameter id="FLUX_VALUE" value="0.00000000" units="mmol_per_gDW_per_hr"/></listOfParameters></kineticLaw></reaction>
<reaction metaid="metaid_R_MIRXN_26" id="R_MIRXN_26" name="D-mannitol uptake" reversible="false"><notes><body xmlns="http://www.w3.org/1999/xhtml"><p>SUBSYSTEM: Uptake</p></body></notes><listOfReactants><speciesReference species="M_r117" stoichiometry="1"/></listOfReactants><listOfProducts><speciesReference species="M_r289" stoichiometry="1"></speciesReference></listOfProducts><kineticLaw><math xmlns="http://www.w3.org/1998/Math/MathML"><ci>FLUX_VALUE</ci></math><listOfParameters><parameter id="LB_R_MIRXN_26" name="LOWER_BOUND" value="     0.00000000" units="mmol_per_gDW_per_hr"/><parameter id="UB_R_MIRXN_26" name="UPPER_BOUND" value="  1000.00000000" units="mmol_per_gDW_per_hr"/><parameter id="OBJ_R_MIRXN_26" name="OBJECTIVE_COEFFICIENT" value="     0.00000000" units="dimensionless"/><parameter id="FLUX_VALUE" value="0.00000000" units="mmol_per_gDW_per_hr"/></listOfParameters></kineticLaw></reaction>
<reaction metaid="metaid_R_MIRXN_27" id="R_MIRXN_27" name="Mannose uptake" reversible="false"><notes><body xmlns="http://www.w3.org/1999/xhtml"><p>SUBSYSTEM: Uptake</p></body></notes><listOfReactants><speciesReference species="M_r118" stoichiometry="1"/></listOfReactants><listOfProducts><speciesReference species="M_r291" stoichiometry="1"></speciesReference></listOfProducts><kineticLaw><math xmlns="http://www.w3.org/1998/Math/MathML"><ci>FLUX_VALUE</ci></math><listOfParameters><parameter id="LB_R_MIRXN_27" name="LOWER_BOUND" value="     0.00000000" units="mmol_per_gDW_per_hr"/><parameter id="UB_R_MIRXN_27" name="UPPER_BOUND" value="  1000.00000000" units="mmol_per_gDW_per_hr"/><parameter id="OBJ_R_MIRXN_27" name="OBJECTIVE_COEFFICIENT" value="     0.00000000" units="dimensionless"/><parameter id="FLUX_VALUE" value="0.00000000" units="mmol_per_gDW_per_hr"/></listOfParameters></kineticLaw></reaction>
<reaction metaid="metaid_R_MIRXN_99" id="R_MIRXN_99" name="Methanesulfonate uptake" reversible="false"><notes><body xmlns="http://www.w3.org/1999/xhtml"><p>SUBSYSTEM: Uptake</p></body></notes><listOfReactants><speciesReference species="M_r315" stoichiometry="1"/></listOfReactants><listOfProducts><speciesReference species="M_r314" stoichiometry="1"></speciesReference></listOfProducts><kineticLaw><math xmlns="http://www.w3.org/1998/Math/MathML"><ci>FLUX_VALUE</ci></math><listOfParameters><parameter id="LB_R_MIRXN_99" name="LOWER_BOUND" value="     0.00000000" units="mmol_per_gDW_per_hr"/><parameter id="UB_R_MIRXN_99" name="UPPER_BOUND" value="  1000.00000000" units="mmol_per_gDW_per_hr"/><parameter id="OBJ_R_MIRXN_99" name="OBJECTIVE_COEFFICIENT" value="     0.00000000" units="dimensionless"/><parameter id="FLUX_VALUE" value="0.00000000" units="mmol_per_gDW_per_hr"/></listOfParameters></kineticLaw></reaction>
<reaction metaid="metaid_R_MIRXN_66" id="R_MIRXN_66" name="Magnesium uptake" reversible="false"><notes><body xmlns="http://www.w3.org/1999/xhtml"><p>SUBSYSTEM: Uptake</p></body></notes><listOfReactants><speciesReference species="M_r161" stoichiometry="1"/></listOfReactants><listOfProducts><speciesReference species="M_r1255" stoichiometry="1"></speciesReference></listOfProducts><kineticLaw><math xmlns="http://www.w3.org/1998/Math/MathML"><ci>FLUX_VALUE</ci></math><listOfParameters><parameter id="LB_R_MIRXN_66" name="LOWER_BOUND" value="     0.00000000" units="mmol_per_gDW_per_hr"/><parameter id="UB_R_MIRXN_66" name="UPPER_BOUND" value="  1000.00000000" units="mmol_per_gDW_per_hr"/><parameter id="OBJ_R_MIRXN_66" name="OBJECTIVE_COEFFICIENT" value="     0.00000000" units="dimensionless"/><parameter id="FLUX_VALUE" value="0.00000000" units="mmol_per_gDW_per_hr"/></listOfParameters></kineticLaw></reaction>
<reaction metaid="metaid_R_MIRXN_71" id="R_MIRXN_71" name="Manganere uptake" reversible="false"><notes><body xmlns="http://www.w3.org/1999/xhtml"><p>SUBSYSTEM: Uptake</p></body></notes><listOfReactants><speciesReference species="M_r166" stoichiometry="1"/></listOfReactants><listOfProducts><speciesReference species="M_r307" stoichiometry="1"></speciesReference></listOfProducts><kineticLaw><math xmlns="http://www.w3.org/1998/Math/MathML"><ci>FLUX_VALUE</ci></math><listOfParameters><parameter id="LB_R_MIRXN_71" name="LOWER_BOUND" value="     0.00000000" units="mmol_per_gDW_per_hr"/><parameter id="UB_R_MIRXN_71" name="UPPER_BOUND" value="  1000.00000000" units="mmol_per_gDW_per_hr"/><parameter id="OBJ_R_MIRXN_71" name="OBJECTIVE_COEFFICIENT" value="     0.00000000" units="dimensionless"/><parameter id="FLUX_VALUE" value="0.00000000" units="mmol_per_gDW_per_hr"/></listOfParameters></kineticLaw></reaction>
<reaction metaid="metaid_R_MIRXN_72" id="R_MIRXN_72" name="Molybdenum uptake" reversible="false"><notes><body xmlns="http://www.w3.org/1999/xhtml"><p>SUBSYSTEM: Uptake</p></body></notes><listOfReactants><speciesReference species="M_r167" stoichiometry="1"/></listOfReactants><listOfProducts><speciesReference species="M_r1262" stoichiometry="1"></speciesReference></listOfProducts><kineticLaw><math xmlns="http://www.w3.org/1998/Math/MathML"><ci>FLUX_VALUE</ci></math><listOfParameters><parameter id="LB_R_MIRXN_72" name="LOWER_BOUND" value="     0.00000000" units="mmol_per_gDW_per_hr"/><parameter id="UB_R_MIRXN_72" name="UPPER_BOUND" value="  1000.00000000" units="mmol_per_gDW_per_hr"/><parameter id="OBJ_R_MIRXN_72" name="OBJECTIVE_COEFFICIENT" value="     0.00000000" units="dimensionless"/><parameter id="FLUX_VALUE" value="0.00000000" units="mmol_per_gDW_per_hr"/></listOfParameters></kineticLaw></reaction>
<reaction metaid="metaid_R_MIRXN_73" id="R_MIRXN_73" name="Na+ uptake" reversible="false"><notes><body xmlns="http://www.w3.org/1999/xhtml"><p>SUBSYSTEM: Uptake</p></body></notes><listOfReactants><speciesReference species="M_r169" stoichiometry="1"/></listOfReactants><listOfProducts><speciesReference species="M_r1285" stoichiometry="1"></speciesReference></listOfProducts><kineticLaw><math xmlns="http://www.w3.org/1998/Math/MathML"><ci>FLUX_VALUE</ci></math><listOfParameters><parameter id="LB_R_MIRXN_73" name="LOWER_BOUND" value="     0.00000000" units="mmol_per_gDW_per_hr"/><parameter id="UB_R_MIRXN_73" name="UPPER_BOUND" value="  1000.00000000" units="mmol_per_gDW_per_hr"/><parameter id="OBJ_R_MIRXN_73" name="OBJECTIVE_COEFFICIENT" value="     0.00000000" units="dimensionless"/><parameter id="FLUX_VALUE" value="0.00000000" units="mmol_per_gDW_per_hr"/></listOfParameters></kineticLaw></reaction>
<reaction metaid="metaid_R_MIRXN_74" id="R_MIRXN_74" name="Nicotinamide mononucleotide uptake" reversible="false"><notes><body xmlns="http://www.w3.org/1999/xhtml"><p>SUBSYSTEM: Uptake</p></body></notes><listOfReactants><speciesReference species="M_r170" stoichiometry="1"/></listOfReactants><listOfProducts><speciesReference species="M_r1315" stoichiometry="1"></speciesReference></listOfProducts><kineticLaw><math xmlns="http://www.w3.org/1998/Math/MathML"><ci>FLUX_VALUE</ci></math><listOfParameters><parameter id="LB_R_MIRXN_74" name="LOWER_BOUND" value="     0.00000000" units="mmol_per_gDW_per_hr"/><parameter id="UB_R_MIRXN_74" name="UPPER_BOUND" value="  1000.00000000" units="mmol_per_gDW_per_hr"/><parameter id="OBJ_R_MIRXN_74" name="OBJECTIVE_COEFFICIENT" value="     0.00000000" units="dimensionless"/><parameter id="FLUX_VALUE" value="0.00000000" units="mmol_per_gDW_per_hr"/></listOfParameters></kineticLaw></reaction>
<reaction metaid="metaid_R_MIRXN_76" id="R_MIRXN_76" name="Nitrite uptake" reversible="false"><notes><body xmlns="http://www.w3.org/1999/xhtml"><p>SUBSYSTEM: Uptake</p></body></notes><listOfReactants><speciesReference species="M_r172" stoichiometry="1"/></listOfReactants><listOfProducts><speciesReference species="M_r308" stoichiometry="1"></speciesReference></listOfProducts><kineticLaw><math xmlns="http://www.w3.org/1998/Math/MathML"><ci>FLUX_VALUE</ci></math><listOfParameters><parameter id="LB_R_MIRXN_76" name="LOWER_BOUND" value="     0.00000000" units="mmol_per_gDW_per_hr"/><parameter id="UB_R_MIRXN_76" name="UPPER_BOUND" value="  1000.00000000" units="mmol_per_gDW_per_hr"/><parameter id="OBJ_R_MIRXN_76" name="OBJECTIVE_COEFFICIENT" value="     0.00000000" units="dimensionless"/><parameter id="FLUX_VALUE" value="0.00000000" units="mmol_per_gDW_per_hr"/></listOfParameters></kineticLaw></reaction>
<reaction metaid="metaid_R_MIRXN_75" id="R_MIRXN_75" name="Nitrate uptake" reversible="false"><notes><body xmlns="http://www.w3.org/1999/xhtml"><p>SUBSYSTEM: Uptake</p></body></notes><listOfReactants><speciesReference species="M_r171" stoichiometry="1"/></listOfReactants><listOfProducts><speciesReference species="M_r1324" stoichiometry="1"></speciesReference></listOfProducts><kineticLaw><math xmlns="http://www.w3.org/1998/Math/MathML"><ci>FLUX_VALUE</ci></math><listOfParameters><parameter id="LB_R_MIRXN_75" name="LOWER_BOUND" value="     0.00000000" units="mmol_per_gDW_per_hr"/><parameter id="UB_R_MIRXN_75" name="UPPER_BOUND" value="  1000.00000000" units="mmol_per_gDW_per_hr"/><parameter id="OBJ_R_MIRXN_75" name="OBJECTIVE_COEFFICIENT" value="     0.00000000" units="dimensionless"/><parameter id="FLUX_VALUE" value="0.00000000" units="mmol_per_gDW_per_hr"/></listOfParameters></kineticLaw></reaction>
<reaction metaid="metaid_R_MIRXN_77" id="R_MIRXN_77" name="O2 uptake" reversible="false"><notes><body xmlns="http://www.w3.org/1999/xhtml"><p>SUBSYSTEM: Uptake</p></body></notes><listOfReactants><speciesReference species="M_r173" stoichiometry="1"/></listOfReactants><listOfProducts><speciesReference species="M_r309" stoichiometry="1"></speciesReference></listOfProducts><kineticLaw><math xmlns="http://www.w3.org/1998/Math/MathML"><ci>FLUX_VALUE</ci></math><listOfParameters><parameter id="LB_R_MIRXN_77" name="LOWER_BOUND" value="     0.00000000" units="mmol_per_gDW_per_hr"/><parameter id="UB_R_MIRXN_77" name="UPPER_BOUND" value="  1000.00000000" units="mmol_per_gDW_per_hr"/><parameter id="OBJ_R_MIRXN_77" name="OBJECTIVE_COEFFICIENT" value="     0.00000000" units="dimensionless"/><parameter id="FLUX_VALUE" value="0.00000000" units="mmol_per_gDW_per_hr"/></listOfParameters></kineticLaw></reaction>
<reaction metaid="metaid_R_MIRXN_100" id="R_MIRXN_100" name="pentanesulfonate uptake" reversible="false"><notes><body xmlns="http://www.w3.org/1999/xhtml"><p>SUBSYSTEM: Uptake</p></body></notes><listOfReactants><speciesReference species="M_r325" stoichiometry="1"/></listOfReactants><listOfProducts><speciesReference species="M_r324" stoichiometry="1"></speciesReference></listOfProducts><kineticLaw><math xmlns="http://www.w3.org/1998/Math/MathML"><ci>FLUX_VALUE</ci></math><listOfParameters><parameter id="LB_R_MIRXN_100" name="LOWER_BOUND" value="     0.00000000" units="mmol_per_gDW_per_hr"/><parameter id="UB_R_MIRXN_100" name="UPPER_BOUND" value="  1000.00000000" units="mmol_per_gDW_per_hr"/><parameter id="OBJ_R_MIRXN_100" name="OBJECTIVE_COEFFICIENT" value="     0.00000000" units="dimensionless"/><parameter id="FLUX_VALUE" value="0.00000000" units="mmol_per_gDW_per_hr"/></listOfParameters></kineticLaw></reaction>
<reaction metaid="metaid_R_MIRXN_79" id="R_MIRXN_79" name="Phosphate uptake" reversible="false"><notes><body xmlns="http://www.w3.org/1999/xhtml"><p>SUBSYSTEM: Uptake</p></body></notes><listOfReactants><speciesReference species="M_r175" stoichiometry="1"/></listOfReactants><listOfProducts><speciesReference species="M_r1365" stoichiometry="1"></speciesReference></listOfProducts><kineticLaw><math xmlns="http://www.w3.org/1998/Math/MathML"><ci>FLUX_VALUE</ci></math><listOfParameters><parameter id="LB_R_MIRXN_79" name="LOWER_BOUND" value="     0.00000000" units="mmol_per_gDW_per_hr"/><parameter id="UB_R_MIRXN_79" name="UPPER_BOUND" value="  1000.00000000" units="mmol_per_gDW_per_hr"/><parameter id="OBJ_R_MIRXN_79" name="OBJECTIVE_COEFFICIENT" value="     0.00000000" units="dimensionless"/><parameter id="FLUX_VALUE" value="0.00000000" units="mmol_per_gDW_per_hr"/></listOfParameters></kineticLaw></reaction>
<reaction metaid="metaid_R_MIRXN_80" id="R_MIRXN_80" name="Phosphonate uptake" reversible="false"><notes><body xmlns="http://www.w3.org/1999/xhtml"><p>SUBSYSTEM: Uptake</p></body></notes><listOfReactants><speciesReference species="M_r176" stoichiometry="1"/></listOfReactants><listOfProducts><speciesReference species="M_r1370" stoichiometry="1"></speciesReference></listOfProducts><kineticLaw><math xmlns="http://www.w3.org/1998/Math/MathML"><ci>FLUX_VALUE</ci></math><listOfParameters><parameter id="LB_R_MIRXN_80" name="LOWER_BOUND" value="     0.00000000" units="mmol_per_gDW_per_hr"/><parameter id="UB_R_MIRXN_80" name="UPPER_BOUND" value="  1000.00000000" units="mmol_per_gDW_per_hr"/><parameter id="OBJ_R_MIRXN_80" name="OBJECTIVE_COEFFICIENT" value="     0.00000000" units="dimensionless"/><parameter id="FLUX_VALUE" value="0.00000000" units="mmol_per_gDW_per_hr"/></listOfParameters></kineticLaw></reaction>
[truncated: 1,931,695 more chars]
