# Supplementary material for: Comparison of 432 Pseudomonas strains through integration of genomic, functional, metabolic and expression data
Source: Sci Rep. 2016 Dec 6;6:38699. doi: 10.1038/srep38699 (PMC5138606; doi:10.1038/srep38699)
Supplement: Suplementary Data S6 [file srep38699-s1.zip › Models/Standardize_iSB1139.m]

%% Load Raven model
RAVEN_model = importModel('SBW25_SBMLv2.25_fixed.xml')

%% Create Cobra model
model = createModel;
model.id = RAVEN_model.id;
model.rxnECNumbers = cell(0,1);

%% convert metabolites
RAVEN_model.mets = strcat(RAVEN_model.mets,'[',regexprep(RAVEN_model.compNames(RAVEN_model.metComps),{'Cytoplasm','Extracellular'},{'c','e'}),']');

model.mets = RAVEN_model.mets;
model.metNames = RAVEN_model.metNames;
model.metFormulas = cell(numel(model.mets),1);
model.S = zeros(numel(model.mets),0);

model.genes = RAVEN_model.genes;

%% add reactions
for i=1:numel(RAVEN_model.rxns)
    %Reaction ID/name
    id = RAVEN_model.rxns{i};
    name = RAVEN_model.rxnNames(i);
    
    % get metabolites
    met_idx = find(RAVEN_model.S(:,i));
    met_list = RAVEN_model.mets(met_idx);
    met_stoich = RAVEN_model.S(met_idx,i);
    
    %Reaction characteristics
    rev = RAVEN_model.rev(i);
    lb = RAVEN_model.lb(i);
    ub = RAVEN_model.ub(i);
    c = RAVEN_model.c(i);
    subSystem = RAVEN_model.subSystems{i};
    grRule = RAVEN_model.grRules{i};
    
    %Add reaction
    model = addReaction(model,id,met_list,met_stoich,rev,lb,ub,c,subSystem,grRule,'','',false);
    
    %Add addtional information (EC, ...)
    model.rxnECNumbers(i) = RAVEN_model.eccodes(i);
    model.rxnNames(i) = name;
end

cd '/Users/rubenvanheck/Documents/RAVEN'
cd '/Users/rubenvanheck/Dropbox/PhD/projects/EssentialPseudomonasGenes/Models'
